# Supplementary material for: Effectiveness of water-saving technologies during early stages of restoration of endemic Opuntia cacti in the Galápagos Islands, Ecuador
Source: PeerJ. 2019 Dec 3;7:e8156. doi: 10.7717/peerj.8156 (PMC6896940; doi:10.7717/peerj.8156)
Supplement: Supplemental Information 3 — The raw data includes all data points from monitoring Opuntia plantings in the Galapagos archipelago that were used in the data analysis of this study. Only data from four islands (Baltra, Plaza Sur, Floreana, and Santa Cruz) and from three treatments (control, Groasis, and Cocoon) were used in the analyses of this paper. [file peerj-07-8156-s003.csv]

date	plant_ID	treatment	height_cm	state	zone	species	island	site	substrate	elevation_m	tot_6month_precip	plant_age_days
2013-05-27	857	groasis	12.5	normal	littoral	Opuntia echios var. gigantea Howell	Santa Cruz	Fundación Charles Darwin	sandy	19.51	45.3	0
2013-06-10	857	groasis	12.8	good	littoral	Opuntia echios var. gigantea Howell	Santa Cruz	Fundación Charles Darwin	sandy	19.51	45.3	14
2013-06-17	857	groasis	13.4	good	littoral	Opuntia echios var. gigantea Howell	Santa Cruz	Fundación Charles Darwin	sandy	19.51	45.3	21
2013-06-24	857	groasis	14	normal	littoral	Opuntia echios var. gigantea Howell	Santa Cruz	Fundación Charles Darwin	sandy	19.51	45.3	28
2013-07-01	857	groasis	14	good	littoral	Opuntia echios var. gigantea Howell	Santa Cruz	Fundación Charles Darwin	sandy	19.51	45.3	35
2013-07-08	857	groasis	14	good	littoral	Opuntia echios var. gigantea Howell	Santa Cruz	Fundación Charles Darwin	sandy	19.51	45.3	42
2013-07-15	857	groasis	14	good	littoral	Opuntia echios var. gigantea Howell	Santa Cruz	Fundación Charles Darwin	sandy	19.51	45.3	49
2013-07-22	857	groasis	14	good	littoral	Opuntia echios var. gigantea Howell	Santa Cruz	Fundación Charles Darwin	sandy	19.51	45.3	56
2013-07-29	857	groasis	14	good	littoral	Opuntia echios var. gigantea Howell	Santa Cruz	Fundación Charles Darwin	sandy	19.51	45.3	63
2013-08-05	857	groasis	14	good	littoral	Opuntia echios var. gigantea Howell	Santa Cruz	Fundación Charles Darwin	sandy	19.51	45.3	70
2013-08-12	857	groasis	14	good	littoral	Opuntia echios var. gigantea Howell	Santa Cruz	Fundación Charles Darwin	sandy	19.51	45.3	77
2013-08-19	857	groasis	14	good	littoral	Opuntia echios var. gigantea Howell	Santa Cruz	Fundación Charles Darwin	sandy	19.51	45.3	84
2013-08-26	857	groasis	14	good	littoral	Opuntia echios var. gigantea Howell	Santa Cruz	Fundación Charles Darwin	sandy	19.51	45.3	91
2013-09-02	857	groasis	14	good	littoral	Opuntia echios var. gigantea Howell	Santa Cruz	Fundación Charles Darwin	sandy	19.51	45.3	98
2013-09-09	857	groasis	14	good	littoral	Opuntia echios var. gigantea Howell	Santa Cruz	Fundación Charles Darwin	sandy	19.51	45.3	105
2013-09-16	857	groasis	14	good	littoral	Opuntia echios var. gigantea Howell	Santa Cruz	Fundación Charles Darwin	sandy	19.51	45.3	112
2013-09-23	857	groasis	14	good	littoral	Opuntia echios var. gigantea Howell	Santa Cruz	Fundación Charles Darwin	sandy	19.51	45.3	119
2013-09-30	857	groasis	14.5	good	littoral	Opuntia echios var. gigantea Howell	Santa Cruz	Fundación Charles Darwin	sandy	19.51	45.3	126
2013-10-07	857	groasis	15	good	littoral	Opuntia echios var. gigantea Howell	Santa Cruz	Fundación Charles Darwin	sandy	19.51	45.3	133
2013-10-14	857	groasis	15	good	littoral	Opuntia echios var. gigantea Howell	Santa Cruz	Fundación Charles Darwin	sandy	19.51	45.3	140
2013-10-21	857	groasis	15	good	littoral	Opuntia echios var. gigantea Howell	Santa Cruz	Fundación Charles Darwin	sandy	19.51	45.3	147
2013-10-28	857	groasis	17.5	good	littoral	Opuntia echios var. gigantea Howell	Santa Cruz	Fundación Charles Darwin	sandy	19.51	45.3	154
2013-11-04	857	groasis	17.5	good	littoral	Opuntia echios var. gigantea Howell	Santa Cruz	Fundación Charles Darwin	sandy	19.51	45.3	161
2013-11-11	857	groasis	18	good	littoral	Opuntia echios var. gigantea Howell	Santa Cruz	Fundación Charles Darwin	sandy	19.51	45.3	168
2013-11-18	857	groasis	18	good	littoral	Opuntia echios var. gigantea Howell	Santa Cruz	Fundación Charles Darwin	sandy	19.51	45.3	175
2013-11-25	857	groasis	18.5	good	littoral	Opuntia echios var. gigantea Howell	Santa Cruz	Fundación Charles Darwin	sandy	19.51	45.3	182
2013-12-02	857	groasis	19	good	littoral	Opuntia echios var. gigantea Howell	Santa Cruz	Fundación Charles Darwin	sandy	19.51	45.3	189
2014-01-07	857	groasis	22.5	good	littoral	Opuntia echios var. gigantea Howell	Santa Cruz	Fundación Charles Darwin	sandy	19.51	45.3	225
2014-01-13	857	groasis	24.5	good	littoral	Opuntia echios var. gigantea Howell	Santa Cruz	Fundación Charles Darwin	sandy	19.51	45.3	231
2014-01-20	857	groasis	24.5	good	littoral	Opuntia echios var. gigantea Howell	Santa Cruz	Fundación Charles Darwin	sandy	19.51	45.3	238
2013-06-10	858	groasis	11.4	good	littoral	Opuntia echios var. gigantea Howell	Santa Cruz	Fundación Charles Darwin	sandy	19.51	45.7	0
2013-06-17	858	groasis	11.7	good	littoral	Opuntia echios var. gigantea Howell	Santa Cruz	Fundación Charles Darwin	sandy	19.51	45.7	7
2013-06-24	858	groasis	11.9	normal	littoral	Opuntia echios var. gigantea Howell	Santa Cruz	Fundación Charles Darwin	sandy	19.51	45.7	14
2013-07-01	858	groasis	12.2	good	littoral	Opuntia echios var. gigantea Howell	Santa Cruz	Fundación Charles Darwin	sandy	19.51	45.7	21
2013-07-08	858	groasis	12.2	good	littoral	Opuntia echios var. gigantea Howell	Santa Cruz	Fundación Charles Darwin	sandy	19.51	45.7	28
2013-07-15	858	groasis	12.2	good	littoral	Opuntia echios var. gigantea Howell	Santa Cruz	Fundación Charles Darwin	sandy	19.51	45.7	35
2013-07-22	858	groasis	12.5	good	littoral	Opuntia echios var. gigantea Howell	Santa Cruz	Fundación Charles Darwin	sandy	19.51	45.7	42
2013-07-29	858	groasis	12.5	good	littoral	Opuntia echios var. gigantea Howell	Santa Cruz	Fundación Charles Darwin	sandy	19.51	45.7	49
2013-08-05	858	groasis	12.5	good	littoral	Opuntia echios var. gigantea Howell	Santa Cruz	Fundación Charles Darwin	sandy	19.51	45.7	56
2013-08-12	858	groasis	12.5	good	littoral	Opuntia echios var. gigantea Howell	Santa Cruz	Fundación Charles Darwin	sandy	19.51	45.7	63
2013-08-19	858	groasis	12.8	good	littoral	Opuntia echios var. gigantea Howell	Santa Cruz	Fundación Charles Darwin	sandy	19.51	45.7	70
2013-08-26	858	groasis	12.8	good	littoral	Opuntia echios var. gigantea Howell	Santa Cruz	Fundación Charles Darwin	sandy	19.51	45.7	77
2013-09-02	858	groasis	12.8	good	littoral	Opuntia echios var. gigantea Howell	Santa Cruz	Fundación Charles Darwin	sandy	19.51	45.7	84
2013-09-09	858	groasis	12.8	good	littoral	Opuntia echios var. gigantea Howell	Santa Cruz	Fundación Charles Darwin	sandy	19.51	45.7	91
2013-09-16	858	groasis	13.1	good	littoral	Opuntia echios var. gigantea Howell	Santa Cruz	Fundación Charles Darwin	sandy	19.51	45.7	98
2013-09-23	858	groasis	13.1	good	littoral	Opuntia echios var. gigantea Howell	Santa Cruz	Fundación Charles Darwin	sandy	19.51	45.7	105
2013-09-30	858	groasis	13.1	good	littoral	Opuntia echios var. gigantea Howell	Santa Cruz	Fundación Charles Darwin	sandy	19.51	45.7	112
2013-10-07	858	groasis	13.3	good	littoral	Opuntia echios var. gigantea Howell	Santa Cruz	Fundación Charles Darwin	sandy	19.51	45.7	119
2013-10-14	858	groasis	13.3	good	littoral	Opuntia echios var. gigantea Howell	Santa Cruz	Fundación Charles Darwin	sandy	19.51	45.7	126
2013-10-21	858	groasis	13.5	good	littoral	Opuntia echios var. gigantea Howell	Santa Cruz	Fundación Charles Darwin	sandy	19.51	45.7	133
2013-10-28	858	groasis	13.5	good	littoral	Opuntia echios var. gigantea Howell	Santa Cruz	Fundación Charles Darwin	sandy	19.51	45.7	140
2013-11-04	858	groasis	13.5	good	littoral	Opuntia echios var. gigantea Howell	Santa Cruz	Fundación Charles Darwin	sandy	19.51	45.7	147
2013-11-11	858	groasis	13.7	good	littoral	Opuntia echios var. gigantea Howell	Santa Cruz	Fundación Charles Darwin	sandy	19.51	45.7	154
2013-11-18	858	groasis	13.7	good	littoral	Opuntia echios var. gigantea Howell	Santa Cruz	Fundación Charles Darwin	sandy	19.51	45.7	161
2013-11-25	858	groasis	13.7	good	littoral	Opuntia echios var. gigantea Howell	Santa Cruz	Fundación Charles Darwin	sandy	19.51	45.7	168
2013-12-02	858	groasis	13.9	good	littoral	Opuntia echios var. gigantea Howell	Santa Cruz	Fundación Charles Darwin	sandy	19.51	45.7	175
2013-12-09	858	groasis	13.9	good	littoral	Opuntia echios var. gigantea Howell	Santa Cruz	Fundación Charles Darwin	sandy	19.51	45.7	182
2013-12-16	858	groasis	14.1	good	littoral	Opuntia echios var. gigantea Howell	Santa Cruz	Fundación Charles Darwin	sandy	19.51	45.7	189
2014-01-07	858	groasis	15	good	littoral	Opuntia echios var. gigantea Howell	Santa Cruz	Fundación Charles Darwin	sandy	19.51	45.7	211
2014-01-13	858	groasis	15.1	good	littoral	Opuntia echios var. gigantea Howell	Santa Cruz	Fundación Charles Darwin	sandy	19.51	45.7	217
2014-01-20	858	groasis	16	good	littoral	Opuntia echios var. gigantea Howell	Santa Cruz	Fundación Charles Darwin	sandy	19.51	45.7	224
2013-06-17	859	control	12.7	good	littoral	Opuntia echios var. gigantea Howell	Santa Cruz	Fundación Charles Darwin	sandy	4.67	49.5	0
2013-06-24	859	control	13.5	good	littoral	Opuntia echios var. gigantea Howell	Santa Cruz	Fundación Charles Darwin	sandy	4.67	49.5	7
2013-07-01	859	control	13.8	good	littoral	Opuntia echios var. gigantea Howell	Santa Cruz	Fundación Charles Darwin	sandy	4.67	49.5	14
2013-07-08	859	control	14.3	good	littoral	Opuntia echios var. gigantea Howell	Santa Cruz	Fundación Charles Darwin	sandy	4.67	49.5	21
2013-07-15	859	control	14.3	good	littoral	Opuntia echios var. gigantea Howell	Santa Cruz	Fundación Charles Darwin	sandy	4.67	49.5	28
2013-07-22	859	control	14.5	good	littoral	Opuntia echios var. gigantea Howell	Santa Cruz	Fundación Charles Darwin	sandy	4.67	49.5	35
2013-07-29	859	control	14.8	good	littoral	Opuntia echios var. gigantea Howell	Santa Cruz	Fundación Charles Darwin	sandy	4.67	49.5	42
2013-08-05	859	control	15	good	littoral	Opuntia echios var. gigantea Howell	Santa Cruz	Fundación Charles Darwin	sandy	4.67	49.5	49
2013-08-12	859	control	15	good	littoral	Opuntia echios var. gigantea Howell	Santa Cruz	Fundación Charles Darwin	sandy	4.67	49.5	56
2013-08-19	859	control	15	good	littoral	Opuntia echios var. gigantea Howell	Santa Cruz	Fundación Charles Darwin	sandy	4.67	49.5	63
2013-08-26	859	control	15.2	good	littoral	Opuntia echios var. gigantea Howell	Santa Cruz	Fundación Charles Darwin	sandy	4.67	49.5	70
2013-09-02	859	control	15.3	good	littoral	Opuntia echios var. gigantea Howell	Santa Cruz	Fundación Charles Darwin	sandy	4.67	49.5	77
2013-09-09	859	control	15.3	good	littoral	Opuntia echios var. gigantea Howell	Santa Cruz	Fundación Charles Darwin	sandy	4.67	49.5	84
2013-09-16	859	control	15.5	good	littoral	Opuntia echios var. gigantea Howell	Santa Cruz	Fundación Charles Darwin	sandy	4.67	49.5	91
2013-09-23	859	control	15.7	good	littoral	Opuntia echios var. gigantea Howell	Santa Cruz	Fundación Charles Darwin	sandy	4.67	49.5	98
2013-09-30	859	control	15.8	good	littoral	Opuntia echios var. gigantea Howell	Santa Cruz	Fundación Charles Darwin	sandy	4.67	49.5	105
2013-10-07	859	control	15.9	good	littoral	Opuntia echios var. gigantea Howell	Santa Cruz	Fundación Charles Darwin	sandy	4.67	49.5	112
2013-10-14	859	control	15.9	good	littoral	Opuntia echios var. gigantea Howell	Santa Cruz	Fundación Charles Darwin	sandy	4.67	49.5	119
2013-10-21	859	control	16	good	littoral	Opuntia echios var. gigantea Howell	Santa Cruz	Fundación Charles Darwin	sandy	4.67	49.5	126
2013-10-28	859	control	16	good	littoral	Opuntia echios var. gigantea Howell	Santa Cruz	Fundación Charles Darwin	sandy	4.67	49.5	133
2013-11-04	859	control	16	good	littoral	Opuntia echios var. gigantea Howell	Santa Cruz	Fundación Charles Darwin	sandy	4.67	49.5	140
2013-11-11	859	control	16.2	good	littoral	Opuntia echios var. gigantea Howell	Santa Cruz	Fundación Charles Darwin	sandy	4.67	49.5	147
2013-11-18	859	control	16.2	good	littoral	Opuntia echios var. gigantea Howell	Santa Cruz	Fundación Charles Darwin	sandy	4.67	49.5	154
2013-11-25	859	control	16.3	good	littoral	Opuntia echios var. gigantea Howell	Santa Cruz	Fundación Charles Darwin	sandy	4.67	49.5	161
2013-12-02	859	control	16.3	good	littoral	Opuntia echios var. gigantea Howell	Santa Cruz	Fundación Charles Darwin	sandy	4.67	49.5	168
2013-12-09	859	control	16.3	good	littoral	Opuntia echios var. gigantea Howell	Santa Cruz	Fundación Charles Darwin	sandy	4.67	49.5	175
2013-12-16	859	control	16.4	good	littoral	Opuntia echios var. gigantea Howell	Santa Cruz	Fundación Charles Darwin	sandy	4.67	49.5	182
2014-01-07	859	control	16.4	good	littoral	Opuntia echios var. gigantea Howell	Santa Cruz	Fundación Charles Darwin	sandy	4.67	49.5	204
2014-01-13	859	control	16.4	good	littoral	Opuntia echios var. gigantea Howell	Santa Cruz	Fundación Charles Darwin	sandy	4.67	49.5	210
2014-01-20	859	control	16.4	good	littoral	Opuntia echios var. gigantea Howell	Santa Cruz	Fundación Charles Darwin	sandy	4.67	49.5	217
2014-01-13	878	groasis	12.4	good	littoral	Opuntia echios var. gigantea Howell	Santa Cruz	Fundación Charles Darwin	sandy	27.47	202.4	0
2014-01-20	878	groasis	15.5	good	littoral	Opuntia echios var. gigantea Howell	Santa Cruz	Fundación Charles Darwin	sandy	27.47	202.4	7
2013-06-03	1052	groasis	16.1	good	arid	Opuntia echios var. echios Howell	Baltra	Jardín ecológico Aeropuerto	clay	54.9	41.3	0
2013-06-17	1052	groasis	17	good	arid	Opuntia echios var. echios Howell	Baltra	Jardín ecológico Aeropuerto	clay	54.9	41.3	14
2013-07-01	1052	groasis	17.4	good	arid	Opuntia echios var. echios Howell	Baltra	Jardín ecológico Aeropuerto	clay	54.9	41.3	28
2013-07-08	1052	groasis	18	good	arid	Opuntia echios var. echios Howell	Baltra	Jardín ecológico Aeropuerto	clay	54.9	41.3	35
2013-07-15	1052	groasis	18	good	arid	Opuntia echios var. echios Howell	Baltra	Jardín ecológico Aeropuerto	clay	54.9	41.3	42
2013-07-22	1052	groasis	18	good	arid	Opuntia echios var. echios Howell	Baltra	Jardín ecológico Aeropuerto	clay	54.9	41.3	49
2013-07-29	1052	groasis	18	good	arid	Opuntia echios var. echios Howell	Baltra	Jardín ecológico Aeropuerto	clay	54.9	41.3	56
2013-08-05	1052	groasis	18	good	arid	Opuntia echios var. echios Howell	Baltra	Jardín ecológico Aeropuerto	clay	54.9	41.3	63
2013-08-12	1052	groasis	18	good	arid	Opuntia echios var. echios Howell	Baltra	Jardín ecológico Aeropuerto	clay	54.9	41.3	70
2013-08-19	1052	groasis	18	good	arid	Opuntia echios var. echios Howell	Baltra	Jardín ecológico Aeropuerto	clay	54.9	41.3	77
2013-08-26	1052	groasis	18	good	arid	Opuntia echios var. echios Howell	Baltra	Jardín ecológico Aeropuerto	clay	54.9	41.3	84
2013-09-02	1052	groasis	18.5	good	arid	Opuntia echios var. echios Howell	Baltra	Jardín ecológico Aeropuerto	clay	54.9	41.3	91
2013-09-09	1052	groasis	18.5	good	arid	Opuntia echios var. echios Howell	Baltra	Jardín ecológico Aeropuerto	clay	54.9	41.3	98
2013-09-16	1052	groasis	18.5	good	arid	Opuntia echios var. echios Howell	Baltra	Jardín ecológico Aeropuerto	clay	54.9	41.3	105
2013-09-23	1052	groasis	19	good	arid	Opuntia echios var. echios Howell	Baltra	Jardín ecológico Aeropuerto	clay	54.9	41.3	112
2013-09-30	1052	groasis	20	good	arid	Opuntia echios var. echios Howell	Baltra	Jardín ecológico Aeropuerto	clay	54.9	41.3	119
2013-10-07	1052	groasis	22	good	arid	Opuntia echios var. echios Howell	Baltra	Jardín ecológico Aeropuerto	clay	54.9	41.3	126
2013-10-14	1052	groasis	24.5	good	arid	Opuntia echios var. echios Howell	Baltra	Jardín ecológico Aeropuerto	clay	54.9	41.3	133
2013-10-21	1052	groasis	26	good	arid	Opuntia echios var. echios Howell	Baltra	Jardín ecológico Aeropuerto	clay	54.9	41.3	140
2013-10-28	1052	groasis	30	good	arid	Opuntia echios var. echios Howell	Baltra	Jardín ecológico Aeropuerto	clay	54.9	41.3	147
2013-11-04	1052	groasis	32	good	arid	Opuntia echios var. echios Howell	Baltra	Jardín ecológico Aeropuerto	clay	54.9	41.3	154
2013-11-11	1052	groasis	34.5	good	arid	Opuntia echios var. echios Howell	Baltra	Jardín ecológico Aeropuerto	clay	54.9	41.3	161
2013-11-18	1052	groasis	36.5	good	arid	Opuntia echios var. echios Howell	Baltra	Jardín ecológico Aeropuerto	clay	54.9	41.3	168
2013-11-25	1052	groasis	38	good	arid	Opuntia echios var. echios Howell	Baltra	Jardín ecológico Aeropuerto	clay	54.9	41.3	175
2013-12-02	1052	groasis	42	good	arid	Opuntia echios var. echios Howell	Baltra	Jardín ecológico Aeropuerto	clay	54.9	41.3	182
2013-12-09	1052	groasis	43.5	good	arid	Opuntia echios var. echios Howell	Baltra	Jardín ecológico Aeropuerto	clay	54.9	41.3	189
2014-01-06	1052	groasis	45.5	good	arid	Opuntia echios var. echios Howell	Baltra	Jardín ecológico Aeropuerto	clay	54.9	41.3	217
2014-01-13	1052	groasis	46.5	good	arid	Opuntia echios var. echios Howell	Baltra	Jardín ecológico Aeropuerto	clay	54.9	41.3	224
2014-01-20	1052	groasis	46.5	good	arid	Opuntia echios var. echios Howell	Baltra	Jardín ecológico Aeropuerto	clay	54.9	41.3	231
2013-06-03	1066	groasis	12	good	arid	Opuntia echios var. echios Howell	Baltra	Antiguo basurero	rockyclay	59.26	41.3	0
2013-06-17	1066	groasis	15	normal	arid	Opuntia echios var. echios Howell	Baltra	Antiguo basurero	rockyclay	59.26	41.3	14
2013-07-01	1066	groasis	16	normal	arid	Opuntia echios var. echios Howell	Baltra	Antiguo basurero	rockyclay	59.26	41.3	28
2013-07-08	1066	groasis	16	good	arid	Opuntia echios var. echios Howell	Baltra	Antiguo basurero	rockyclay	59.26	41.3	35
2013-07-15	1066	groasis	16.5	good	arid	Opuntia echios var. echios Howell	Baltra	Antiguo basurero	rockyclay	59.26	41.3	42
2013-07-22	1066	groasis	16.5	good	arid	Opuntia echios var. echios Howell	Baltra	Antiguo basurero	rockyclay	59.26	41.3	49
2013-07-29	1066	groasis	17	good	arid	Opuntia echios var. echios Howell	Baltra	Antiguo basurero	rockyclay	59.26	41.3	56
2013-08-05	1066	groasis	17	good	arid	Opuntia echios var. echios Howell	Baltra	Antiguo basurero	rockyclay	59.26	41.3	63
2013-08-12	1066	groasis	17	good	arid	Opuntia echios var. echios Howell	Baltra	Antiguo basurero	rockyclay	59.26	41.3	70
2013-08-19	1066	groasis	17	good	arid	Opuntia echios var. echios Howell	Baltra	Antiguo basurero	rockyclay	59.26	41.3	77
2013-08-26	1066	groasis	17.5	good	arid	Opuntia echios var. echios Howell	Baltra	Antiguo basurero	rockyclay	59.26	41.3	84
2013-09-02	1066	groasis	18.7	good	arid	Opuntia echios var. echios Howell	Baltra	Antiguo basurero	rockyclay	59.26	41.3	91
2013-09-09	1066	groasis	19	good	arid	Opuntia echios var. echios Howell	Baltra	Antiguo basurero	rockyclay	59.26	41.3	98
2013-09-16	1066	groasis	19.5	good	arid	Opuntia echios var. echios Howell	Baltra	Antiguo basurero	rockyclay	59.26	41.3	105
2013-09-23	1066	groasis	20.5	good	arid	Opuntia echios var. echios Howell	Baltra	Antiguo basurero	rockyclay	59.26	41.3	112
2013-09-30	1066	groasis	21.4	good	arid	Opuntia echios var. echios Howell	Baltra	Antiguo basurero	rockyclay	59.26	41.3	119
2013-10-07	1066	groasis	23	good	arid	Opuntia echios var. echios Howell	Baltra	Antiguo basurero	rockyclay	59.26	41.3	126
2013-10-14	1066	groasis	24.8	good	arid	Opuntia echios var. echios Howell	Baltra	Antiguo basurero	rockyclay	59.26	41.3	133
2013-10-21	1066	groasis	26.2	good	arid	Opuntia echios var. echios Howell	Baltra	Antiguo basurero	rockyclay	59.26	41.3	140
2013-10-28	1066	groasis	28.5	good	arid	Opuntia echios var. echios Howell	Baltra	Antiguo basurero	rockyclay	59.26	41.3	147
2013-11-04	1066	groasis	29	good	arid	Opuntia echios var. echios Howell	Baltra	Antiguo basurero	rockyclay	59.26	41.3	154
2013-11-11	1066	groasis	29	good	arid	Opuntia echios var. echios Howell	Baltra	Antiguo basurero	rockyclay	59.26	41.3	161
2013-11-18	1066	groasis	29.2	good	arid	Opuntia echios var. echios Howell	Baltra	Antiguo basurero	rockyclay	59.26	41.3	168
2013-11-25	1066	groasis	29.2	good	arid	Opuntia echios var. echios Howell	Baltra	Antiguo basurero	rockyclay	59.26	41.3	175
2013-12-02	1066	groasis	29.3	good	arid	Opuntia echios var. echios Howell	Baltra	Antiguo basurero	rockyclay	59.26	41.3	182
2013-12-09	1066	groasis	29.5	good	arid	Opuntia echios var. echios Howell	Baltra	Antiguo basurero	rockyclay	59.26	41.3	189
2014-01-06	1066	groasis	29.5	good	arid	Opuntia echios var. echios Howell	Baltra	Antiguo basurero	rockyclay	59.26	41.3	217
2014-01-13	1066	groasis	31	good	arid	Opuntia echios var. echios Howell	Baltra	Antiguo basurero	rockyclay	59.26	41.3	224
2014-01-20	1066	groasis	31.5	good	arid	Opuntia echios var. echios Howell	Baltra	Antiguo basurero	rockyclay	59.26	41.3	231
2014-01-27	1066	groasis	32.5	good	arid	Opuntia echios var. echios Howell	Baltra	Antiguo basurero	rockyclay	59.26	41.3	238
2015-08-14	1066	groasis	32.5	good	arid	Opuntia echios var. echios Howell	Baltra	Antiguo basurero	rockyclay	59.26	41.3	802
2015-09-15	1066	groasis	33	good	arid	Opuntia echios var. echios Howell	Baltra	Antiguo basurero	rockyclay	59.26	41.3	834
2013-06-17	1076	control	8	good	arid	Opuntia echios var. echios Howell	Baltra	Antiguo basurero	rockyclay	57.39	49.5	0
2013-07-01	1076	control	8.1	good	arid	Opuntia echios var. echios Howell	Baltra	Antiguo basurero	rockyclay	57.39	49.5	14
2013-07-08	1076	control	8.2	good	arid	Opuntia echios var. echios Howell	Baltra	Antiguo basurero	rockyclay	57.39	49.5	21
2013-07-15	1076	control	8.3	good	arid	Opuntia echios var. echios Howell	Baltra	Antiguo basurero	rockyclay	57.39	49.5	28
2013-07-22	1076	control	8.5	good	arid	Opuntia echios var. echios Howell	Baltra	Antiguo basurero	rockyclay	57.39	49.5	35
2013-07-29	1076	control	8.5	good	arid	Opuntia echios var. echios Howell	Baltra	Antiguo basurero	rockyclay	57.39	49.5	42
2013-08-05	1076	control	8.5	good	arid	Opuntia echios var. echios Howell	Baltra	Antiguo basurero	rockyclay	57.39	49.5	49
2013-08-12	1076	control	8.5	good	arid	Opuntia echios var. echios Howell	Baltra	Antiguo basurero	rockyclay	57.39	49.5	56
2013-08-19	1076	control	8.9	good	arid	Opuntia echios var. echios Howell	Baltra	Antiguo basurero	rockyclay	57.39	49.5	63
2013-08-26	1076	control	8.9	good	arid	Opuntia echios var. echios Howell	Baltra	Antiguo basurero	rockyclay	57.39	49.5	70
2013-09-02	1076	control	9.5	good	arid	Opuntia echios var. echios Howell	Baltra	Antiguo basurero	rockyclay	57.39	49.5	77
2013-09-09	1076	control	9.5	good	arid	Opuntia echios var. echios Howell	Baltra	Antiguo basurero	rockyclay	57.39	49.5	84
2013-09-16	1076	control	10	good	arid	Opuntia echios var. echios Howell	Baltra	Antiguo basurero	rockyclay	57.39	49.5	91
2013-09-23	1076	control	10	good	arid	Opuntia echios var. echios Howell	Baltra	Antiguo basurero	rockyclay	57.39	49.5	98
2013-09-30	1076	control	10.5	good	arid	Opuntia echios var. echios Howell	Baltra	Antiguo basurero	rockyclay	57.39	49.5	105
2013-10-07	1076	control	10.5	good	arid	Opuntia echios var. echios Howell	Baltra	Antiguo basurero	rockyclay	57.39	49.5	112
2013-10-14	1076	control	11	good	arid	Opuntia echios var. echios Howell	Baltra	Antiguo basurero	rockyclay	57.39	49.5	119
2013-10-21	1076	control	11	good	arid	Opuntia echios var. echios Howell	Baltra	Antiguo basurero	rockyclay	57.39	49.5	126
2013-10-28	1076	control	11.5	good	arid	Opuntia echios var. echios Howell	Baltra	Antiguo basurero	rockyclay	57.39	49.5	133
2013-11-04	1076	control	11.5	good	arid	Opuntia echios var. echios Howell	Baltra	Antiguo basurero	rockyclay	57.39	49.5	140
2013-11-11	1076	control	12	good	arid	Opuntia echios var. echios Howell	Baltra	Antiguo basurero	rockyclay	57.39	49.5	147
2013-11-18	1076	control	12	good	arid	Opuntia echios var. echios Howell	Baltra	Antiguo basurero	rockyclay	57.39	49.5	154
2013-11-25	1076	control	12	good	arid	Opuntia echios var. echios Howell	Baltra	Antiguo basurero	rockyclay	57.39	49.5	161
2013-12-02	1076	control	12.5	good	arid	Opuntia echios var. echios Howell	Baltra	Antiguo basurero	rockyclay	57.39	49.5	168
2013-12-09	1076	control	12.5	good	arid	Opuntia echios var. echios Howell	Baltra	Antiguo basurero	rockyclay	57.39	49.5	175
2014-01-06	1076	control	13	good	arid	Opuntia echios var. echios Howell	Baltra	Antiguo basurero	rockyclay	57.39	49.5	203
2014-01-13	1076	control	13	good	arid	Opuntia echios var. echios Howell	Baltra	Antiguo basurero	rockyclay	57.39	49.5	210
2014-01-20	1076	control	13	bad	arid	Opuntia echios var. echios Howell	Baltra	Antiguo basurero	rockyclay	57.39	49.5	217
2015-08-14	1076	control	13.5	bad	arid	Opuntia echios var. echios Howell	Baltra	Antiguo basurero	rockyclay	57.39	49.5	788
2015-09-15	1076	control	13.5	dead	arid	Opuntia echios var. echios Howell	Baltra	Antiguo basurero	rockyclay	57.39	49.5	820
2014-05-19	1098	groasis	25	good	arid	Opuntia echios var. echios Howell	Baltra	Parque Eólico	clay	66.09	71.2	0
2014-06-03	1098	groasis	25	good	arid	Opuntia echios var. echios Howell	Baltra	Parque Eólico	clay	66.09	71.2	15
2014-06-19	1098	groasis	25	good	arid	Opuntia echios var. echios Howell	Baltra	Parque Eólico	clay	66.09	71.2	31
2014-07-04	1098	groasis	26	good	arid	Opuntia echios var. echios Howell	Baltra	Parque Eólico	clay	66.09	71.2	46
2014-07-14	1098	groasis	26	good	arid	Opuntia echios var. echios Howell	Baltra	Parque Eólico	clay	66.09	71.2	56
2014-08-01	1098	groasis	26	good	arid	Opuntia echios var. echios Howell	Baltra	Parque Eólico	clay	66.09	71.2	74
2014-08-25	1098	groasis	26	good	arid	Opuntia echios var. echios Howell	Baltra	Parque Eólico	clay	66.09	71.2	98
2014-10-14	1098	groasis	28.5	good	arid	Opuntia echios var. echios Howell	Baltra	Parque Eólico	clay	66.09	71.2	148
2014-10-28	1098	groasis	28.5	good	arid	Opuntia echios var. echios Howell	Baltra	Parque Eólico	clay	66.09	71.2	162
2014-11-11	1098	groasis	29	good	arid	Opuntia echios var. echios Howell	Baltra	Parque Eólico	clay	66.09	71.2	176
2014-11-25	1098	groasis	29	good	arid	Opuntia echios var. echios Howell	Baltra	Parque Eólico	clay	66.09	71.2	190
2014-12-09	1098	groasis	29	good	arid	Opuntia echios var. echios Howell	Baltra	Parque Eólico	clay	66.09	71.2	204
2014-12-23	1098	groasis	29	good	arid	Opuntia echios var. echios Howell	Baltra	Parque Eólico	clay	66.09	71.2	218
2015-01-06	1098	groasis	29	bad	arid	Opuntia echios var. echios Howell	Baltra	Parque Eólico	clay	66.09	71.2	232
2015-01-20	1098	groasis	29.5	bad	arid	Opuntia echios var. echios Howell	Baltra	Parque Eólico	clay	66.09	71.2	246
2015-02-03	1098	groasis	29.5	dead	arid	Opuntia echios var. echios Howell	Baltra	Parque Eólico	clay	66.09	71.2	260
2014-10-29	1651	groasis	20	good	arid	Opuntia echios var. echios Howell	Baltra	Antiguo basurero	rockyclay	52.88	212.9	0
2014-11-12	1651	groasis	21	good	arid	Opuntia echios var. echios Howell	Baltra	Antiguo basurero	rockyclay	52.88	212.9	14
2014-11-29	1651	groasis	21	good	arid	Opuntia echios var. echios Howell	Baltra	Antiguo basurero	rockyclay	52.88	212.9	31
2014-12-10	1651	groasis	21	good	arid	Opuntia echios var. echios Howell	Baltra	Antiguo basurero	rockyclay	52.88	212.9	42
2014-12-29	1651	groasis	33.5	good	arid	Opuntia echios var. echios Howell	Baltra	Antiguo basurero	rockyclay	52.88	212.9	61
2015-01-30	1651	groasis	33.5	good	arid	Opuntia echios var. echios Howell	Baltra	Antiguo basurero	rockyclay	52.88	212.9	93
2015-02-24	1651	groasis	33.5	good	arid	Opuntia echios var. echios Howell	Baltra	Antiguo basurero	rockyclay	52.88	212.9	118
2015-07-10	1651	groasis	36	good	arid	Opuntia echios var. echios Howell	Baltra	Antiguo basurero	rockyclay	52.88	212.9	254
2015-08-12	1651	groasis	36	good	arid	Opuntia echios var. echios Howell	Baltra	Antiguo basurero	rockyclay	52.88	212.9	287
2017-01-27	1651	groasis	48	good	arid	Opuntia echios var. echios Howell	Baltra	Antiguo basurero	rockyclay	52.88	212.9	821
2017-06-20	1651	groasis	52	good	arid	Opuntia echios var. echios Howell	Baltra	Antiguo basurero	rockyclay	52.88	212.9	965
2018-01-23	1651	groasis	74	good	arid	Opuntia echios var. echios Howell	Baltra	Antiguo basurero	rockyclay	52.88	212.9	1182
2018-07-14	1651	groasis	82.5	good	arid	Opuntia echios var. echios Howell	Baltra	Antiguo basurero	rockyclay	52.88	212.9	1354
2019-01-14	1651	groasis	NA	good	arid	Opuntia echios var. echios Howell	Baltra	Antiguo basurero	rockyclay	52.88	212.9	1538
2019-05-09	1651	groasis	NA	good	arid	Opuntia echios var. echios Howell	Baltra	Antiguo basurero	rockyclay	52.88	212.9	1653
2014-10-29	1654	groasis	5	good	arid	Opuntia echios var. echios Howell	Baltra	Antiguo basurero	rockyclay	54.26	212.9	0
2014-11-12	1654	groasis	5.3	good	arid	Opuntia echios var. echios Howell	Baltra	Antiguo basurero	rockyclay	54.26	212.9	14
2014-11-26	1654	groasis	5.8	good	arid	Opuntia echios var. echios Howell	Baltra	Antiguo basurero	rockyclay	54.26	212.9	28
2015-08-14	1654	groasis	6	good	arid	Opuntia echios var. echios Howell	Baltra	Antiguo basurero	rockyclay	54.26	212.9	289
2015-09-15	1654	groasis	7	good	arid	Opuntia echios var. echios Howell	Baltra	Antiguo basurero	rockyclay	54.26	212.9	321
2017-07-11	1654	groasis	7.5	good	arid	Opuntia echios var. echios Howell	Baltra	Antiguo basurero	rockyclay	54.26	212.9	986
2018-01-31	1654	groasis	8	good	arid	Opuntia echios var. echios Howell	Baltra	Antiguo basurero	rockyclay	54.26	212.9	1190
2019-01-15	1654	groasis	NA	good	arid	Opuntia echios var. echios Howell	Baltra	Antiguo basurero	rockyclay	54.26	212.9	1539
2014-10-29	1656	groasis	20	good	arid	Opuntia echios var. echios Howell	Baltra	Antiguo basurero	rockyclay	52.25	212.9	0
2014-11-12	1656	groasis	22.5	good	arid	Opuntia echios var. echios Howell	Baltra	Antiguo basurero	rockyclay	52.25	212.9	14
2014-11-26	1656	groasis	24	good	arid	Opuntia echios var. echios Howell	Baltra	Antiguo basurero	rockyclay	52.25	212.9	28
2014-12-10	1656	groasis	25	good	arid	Opuntia echios var. echios Howell	Baltra	Antiguo basurero	rockyclay	52.25	212.9	42
2014-12-29	1656	groasis	31.5	good	arid	Opuntia echios var. echios Howell	Baltra	Antiguo basurero	rockyclay	52.25	212.9	61
2015-01-30	1656	groasis	38	good	arid	Opuntia echios var. echios Howell	Baltra	Antiguo basurero	rockyclay	52.25	212.9	93
2015-02-24	1656	groasis	41	good	arid	Opuntia echios var. echios Howell	Baltra	Antiguo basurero	rockyclay	52.25	212.9	118
2015-07-10	1656	groasis	57	good	arid	Opuntia echios var. echios Howell	Baltra	Antiguo basurero	rockyclay	52.25	212.9	254
2015-08-12	1656	groasis	57	good	arid	Opuntia echios var. echios Howell	Baltra	Antiguo basurero	rockyclay	52.25	212.9	287
2017-01-27	1656	groasis	57	good	arid	Opuntia echios var. echios Howell	Baltra	Antiguo basurero	rockyclay	52.25	212.9	821
2017-06-20	1656	groasis	58	good	arid	Opuntia echios var. echios Howell	Baltra	Antiguo basurero	rockyclay	52.25	212.9	965
2018-01-23	1656	groasis	58	good	arid	Opuntia echios var. echios Howell	Baltra	Antiguo basurero	rockyclay	52.25	212.9	1182
2018-07-13	1656	groasis	60	good	arid	Opuntia echios var. echios Howell	Baltra	Antiguo basurero	rockyclay	52.25	212.9	1353
2019-01-14	1656	groasis	NA	good	arid	Opuntia echios var. echios Howell	Baltra	Antiguo basurero	rockyclay	52.25	212.9	1538
2019-05-09	1656	groasis	NA	good	arid	Opuntia echios var. echios Howell	Baltra	Antiguo basurero	rockyclay	52.25	212.9	1653
2014-10-29	1660	control	5	good	arid	Opuntia echios var. echios Howell	Baltra	Antiguo basurero	rockyclay	54.56	212.9	0
2014-11-12	1660	control	5.5	normal	arid	Opuntia echios var. echios Howell	Baltra	Antiguo basurero	rockyclay	54.56	212.9	14
2014-11-26	1660	control	5.8	bad	arid	Opuntia echios var. echios Howell	Baltra	Antiguo basurero	rockyclay	54.56	212.9	28
2017-01-27	1660	control	6	good	arid	Opuntia echios var. echios Howell	Baltra	Antiguo basurero	rockyclay	54.56	212.9	821
2017-06-20	1660	control	6.2	good	arid	Opuntia echios var. echios Howell	Baltra	Antiguo basurero	rockyclay	54.56	212.9	965
2018-01-31	1660	control	6.5	good	arid	Opuntia echios var. echios Howell	Baltra	Antiguo basurero	rockyclay	54.56	212.9	1190
2018-07-14	1660	control	6.8	normal	arid	Opuntia echios var. echios Howell	Baltra	Antiguo basurero	rockyclay	54.56	212.9	1354
2019-01-15	1660	control	NA	good	arid	Opuntia echios var. echios Howell	Baltra	Antiguo basurero	rockyclay	54.56	212.9	1539
2014-09-29	1737	groasis	15	good	littoral	Opuntia echios var. gigantea Howell	Santa Cruz	Fundación Charles Darwin	rockyclay	2.97	140.5	0
2014-10-13	1737	groasis	17	good	littoral	Opuntia echios var. gigantea Howell	Santa Cruz	Fundación Charles Darwin	rockyclay	2.97	140.5	14
2014-10-27	1737	groasis	17	good	littoral	Opuntia echios var. gigantea Howell	Santa Cruz	Fundación Charles Darwin	rockyclay	2.97	140.5	28
2014-11-10	1737	groasis	17	good	littoral	Opuntia echios var. gigantea Howell	Santa Cruz	Fundación Charles Darwin	rockyclay	2.97	140.5	42
2014-11-24	1737	groasis	17	good	littoral	Opuntia echios var. gigantea Howell	Santa Cruz	Fundación Charles Darwin	rockyclay	2.97	140.5	56
2014-12-08	1737	groasis	18	good	littoral	Opuntia echios var. gigantea Howell	Santa Cruz	Fundación Charles Darwin	rockyclay	2.97	140.5	70
2014-12-22	1737	groasis	18	good	littoral	Opuntia echios var. gigantea Howell	Santa Cruz	Fundación Charles Darwin	rockyclay	2.97	140.5	84
2015-01-05	1737	groasis	18	good	littoral	Opuntia echios var. gigantea Howell	Santa Cruz	Fundación Charles Darwin	rockyclay	2.97	140.5	98
2015-01-19	1737	groasis	18	good	littoral	Opuntia echios var. gigantea Howell	Santa Cruz	Fundación Charles Darwin	rockyclay	2.97	140.5	112
2015-02-02	1737	groasis	18	good	littoral	Opuntia echios var. gigantea Howell	Santa Cruz	Fundación Charles Darwin	rockyclay	2.97	140.5	126
2015-03-10	1737	groasis	18	good	littoral	Opuntia echios var. gigantea Howell	Santa Cruz	Fundación Charles Darwin	rockyclay	2.97	140.5	162
2015-04-01	1737	groasis	18	good	littoral	Opuntia echios var. gigantea Howell	Santa Cruz	Fundación Charles Darwin	rockyclay	2.97	140.5	184
2015-05-18	1737	groasis	19	good	littoral	Opuntia echios var. gigantea Howell	Santa Cruz	Fundación Charles Darwin	rockyclay	2.97	140.5	231
2015-06-18	1737	groasis	20	good	littoral	Opuntia echios var. gigantea Howell	Santa Cruz	Fundación Charles Darwin	rockyclay	2.97	140.5	262
2015-07-31	1737	groasis	20	good	littoral	Opuntia echios var. gigantea Howell	Santa Cruz	Fundación Charles Darwin	rockyclay	2.97	140.5	305
2015-08-28	1737	groasis	20	good	littoral	Opuntia echios var. gigantea Howell	Santa Cruz	Fundación Charles Darwin	rockyclay	2.97	140.5	333
2015-09-21	1737	groasis	20	good	littoral	Opuntia echios var. gigantea Howell	Santa Cruz	Fundación Charles Darwin	rockyclay	2.97	140.5	357
2015-10-12	1737	groasis	20	good	littoral	Opuntia echios var. gigantea Howell	Santa Cruz	Fundación Charles Darwin	rockyclay	2.97	140.5	378
2015-12-28	1737	groasis	21.5	good	littoral	Opuntia echios var. gigantea Howell	Santa Cruz	Fundación Charles Darwin	rockyclay	2.97	140.5	455
2016-02-11	1737	groasis	22	good	littoral	Opuntia echios var. gigantea Howell	Santa Cruz	Fundación Charles Darwin	rockyclay	2.97	140.5	500
2016-04-07	1737	groasis	26	good	littoral	Opuntia echios var. gigantea Howell	Santa Cruz	Fundación Charles Darwin	rockyclay	2.97	140.5	556
2016-06-01	1737	groasis	26	good	littoral	Opuntia echios var. gigantea Howell	Santa Cruz	Fundación Charles Darwin	rockyclay	2.97	140.5	611
2016-07-05	1737	groasis	26	good	littoral	Opuntia echios var. gigantea Howell	Santa Cruz	Fundación Charles Darwin	rockyclay	2.97	140.5	645
2016-08-23	1737	groasis	26	good	littoral	Opuntia echios var. gigantea Howell	Santa Cruz	Fundación Charles Darwin	rockyclay	2.97	140.5	694
2016-09-20	1737	groasis	27.3	good	littoral	Opuntia echios var. gigantea Howell	Santa Cruz	Fundación Charles Darwin	rockyclay	2.97	140.5	722
2016-12-20	1737	groasis	28	good	littoral	Opuntia echios var. gigantea Howell	Santa Cruz	Fundación Charles Darwin	rockyclay	2.97	140.5	813
2017-03-15	1737	groasis	29	good	littoral	Opuntia echios var. gigantea Howell	Santa Cruz	Fundación Charles Darwin	rockyclay	2.97	140.5	898
2017-05-29	1737	groasis	30.7	good	littoral	Opuntia echios var. gigantea Howell	Santa Cruz	Fundación Charles Darwin	rockyclay	2.97	140.5	973
2017-08-15	1737	groasis	32	good	littoral	Opuntia echios var. gigantea Howell	Santa Cruz	Fundación Charles Darwin	rockyclay	2.97	140.5	1051
2017-09-21	1737	groasis	32	good	littoral	Opuntia echios var. gigantea Howell	Santa Cruz	Fundación Charles Darwin	rockyclay	2.97	140.5	1088
2017-12-11	1737	groasis	32.6	good	littoral	Opuntia echios var. gigantea Howell	Santa Cruz	Fundación Charles Darwin	rockyclay	2.97	140.5	1169
2018-01-15	1737	groasis	32.6	good	littoral	Opuntia echios var. gigantea Howell	Santa Cruz	Fundación Charles Darwin	rockyclay	2.97	140.5	1204
2018-03-26	1737	groasis	33	good	littoral	Opuntia echios var. gigantea Howell	Santa Cruz	Fundación Charles Darwin	rockyclay	2.97	140.5	1274
2018-06-12	1737	groasis	34.2	good	littoral	Opuntia echios var. gigantea Howell	Santa Cruz	Fundación Charles Darwin	rockyclay	2.97	140.5	1352
2018-10-22	1737	groasis	35.7	good	littoral	Opuntia echios var. gigantea Howell	Santa Cruz	Fundación Charles Darwin	rockyclay	2.97	140.5	1484
2019-02-11	1737	groasis	NA	good	littoral	Opuntia echios var. gigantea Howell	Santa Cruz	Fundación Charles Darwin	rockyclay	2.97	140.5	1596
2019-04-29	1737	groasis	NA	good	littoral	Opuntia echios var. gigantea Howell	Santa Cruz	Fundación Charles Darwin	rockyclay	2.97	140.5	1673
2019-06-04	1737	groasis	NA	good	littoral	Opuntia echios var. gigantea Howell	Santa Cruz	Fundación Charles Darwin	rockyclay	2.97	140.5	1709
2014-09-29	1738	groasis	11	good	littoral	Opuntia echios var. gigantea Howell	Santa Cruz	Fundación Charles Darwin	rockyclay	29.35	140.5	0
2014-10-13	1738	groasis	11	good	littoral	Opuntia echios var. gigantea Howell	Santa Cruz	Fundación Charles Darwin	rockyclay	29.35	140.5	14
2014-10-27	1738	groasis	11.5	good	littoral	Opuntia echios var. gigantea Howell	Santa Cruz	Fundación Charles Darwin	rockyclay	29.35	140.5	28
2014-11-10	1738	groasis	11.6	good	littoral	Opuntia echios var. gigantea Howell	Santa Cruz	Fundación Charles Darwin	rockyclay	29.35	140.5	42
2014-11-24	1738	groasis	11.7	good	littoral	Opuntia echios var. gigantea Howell	Santa Cruz	Fundación Charles Darwin	rockyclay	29.35	140.5	56
2014-12-08	1738	groasis	11.8	good	littoral	Opuntia echios var. gigantea Howell	Santa Cruz	Fundación Charles Darwin	rockyclay	29.35	140.5	70
2014-12-22	1738	groasis	11.9	good	littoral	Opuntia echios var. gigantea Howell	Santa Cruz	Fundación Charles Darwin	rockyclay	29.35	140.5	84
2015-01-05	1738	groasis	12.1	good	littoral	Opuntia echios var. gigantea Howell	Santa Cruz	Fundación Charles Darwin	rockyclay	29.35	140.5	98
2015-01-19	1738	groasis	13.5	good	littoral	Opuntia echios var. gigantea Howell	Santa Cruz	Fundación Charles Darwin	rockyclay	29.35	140.5	112
2015-02-02	1738	groasis	13.5	good	littoral	Opuntia echios var. gigantea Howell	Santa Cruz	Fundación Charles Darwin	rockyclay	29.35	140.5	126
2015-03-10	1738	groasis	14	good	littoral	Opuntia echios var. gigantea Howell	Santa Cruz	Fundación Charles Darwin	rockyclay	29.35	140.5	162
2015-04-01	1738	groasis	14	good	littoral	Opuntia echios var. gigantea Howell	Santa Cruz	Fundación Charles Darwin	rockyclay	29.35	140.5	184
2015-05-18	1738	groasis	14	good	littoral	Opuntia echios var. gigantea Howell	Santa Cruz	Fundación Charles Darwin	rockyclay	29.35	140.5	231
2015-06-18	1738	groasis	14.5	good	littoral	Opuntia echios var. gigantea Howell	Santa Cruz	Fundación Charles Darwin	rockyclay	29.35	140.5	262
2015-07-31	1738	groasis	14.5	good	littoral	Opuntia echios var. gigantea Howell	Santa Cruz	Fundación Charles Darwin	rockyclay	29.35	140.5	305
2015-08-28	1738	groasis	14.5	good	littoral	Opuntia echios var. gigantea Howell	Santa Cruz	Fundación Charles Darwin	rockyclay	29.35	140.5	333
2015-09-21	1738	groasis	15	good	littoral	Opuntia echios var. gigantea Howell	Santa Cruz	Fundación Charles Darwin	rockyclay	29.35	140.5	357
2015-10-12	1738	groasis	15	good	littoral	Opuntia echios var. gigantea Howell	Santa Cruz	Fundación Charles Darwin	rockyclay	29.35	140.5	378
2015-12-28	1738	groasis	15	good	littoral	Opuntia echios var. gigantea Howell	Santa Cruz	Fundación Charles Darwin	rockyclay	29.35	140.5	455
2016-02-11	1738	groasis	15	good	littoral	Opuntia echios var. gigantea Howell	Santa Cruz	Fundación Charles Darwin	rockyclay	29.35	140.5	500
2016-04-07	1738	groasis	15	good	littoral	Opuntia echios var. gigantea Howell	Santa Cruz	Fundación Charles Darwin	rockyclay	29.35	140.5	556
2016-06-01	1738	groasis	15	good	littoral	Opuntia echios var. gigantea Howell	Santa Cruz	Fundación Charles Darwin	rockyclay	29.35	140.5	611
2016-07-05	1738	groasis	15	good	littoral	Opuntia echios var. gigantea Howell	Santa Cruz	Fundación Charles Darwin	rockyclay	29.35	140.5	645
2016-08-23	1738	groasis	16	good	littoral	Opuntia echios var. gigantea Howell	Santa Cruz	Fundación Charles Darwin	rockyclay	29.35	140.5	694
2016-09-20	1738	groasis	16	good	littoral	Opuntia echios var. gigantea Howell	Santa Cruz	Fundación Charles Darwin	rockyclay	29.35	140.5	722
2016-12-20	1738	groasis	16	good	littoral	Opuntia echios var. gigantea Howell	Santa Cruz	Fundación Charles Darwin	rockyclay	29.35	140.5	813
2017-03-15	1738	groasis	16	good	littoral	Opuntia echios var. gigantea Howell	Santa Cruz	Fundación Charles Darwin	rockyclay	29.35	140.5	898
2017-05-29	1738	groasis	18	good	littoral	Opuntia echios var. gigantea Howell	Santa Cruz	Fundación Charles Darwin	rockyclay	29.35	140.5	973
2017-08-15	1738	groasis	18	good	littoral	Opuntia echios var. gigantea Howell	Santa Cruz	Fundación Charles Darwin	rockyclay	29.35	140.5	1051
2017-09-21	1738	groasis	18	good	littoral	Opuntia echios var. gigantea Howell	Santa Cruz	Fundación Charles Darwin	rockyclay	29.35	140.5	1088
2017-12-11	1738	groasis	19	good	littoral	Opuntia echios var. gigantea Howell	Santa Cruz	Fundación Charles Darwin	rockyclay	29.35	140.5	1169
2018-01-15	1738	groasis	19	good	littoral	Opuntia echios var. gigantea Howell	Santa Cruz	Fundación Charles Darwin	rockyclay	29.35	140.5	1204
2018-03-26	1738	groasis	19	good	littoral	Opuntia echios var. gigantea Howell	Santa Cruz	Fundación Charles Darwin	rockyclay	29.35	140.5	1274
2018-06-12	1738	groasis	19	good	littoral	Opuntia echios var. gigantea Howell	Santa Cruz	Fundación Charles Darwin	rockyclay	29.35	140.5	1352
2018-10-22	1738	groasis	19	good	littoral	Opuntia echios var. gigantea Howell	Santa Cruz	Fundación Charles Darwin	rockyclay	29.35	140.5	1484
2019-02-11	1738	groasis	NA	good	littoral	Opuntia echios var. gigantea Howell	Santa Cruz	Fundación Charles Darwin	rockyclay	29.35	140.5	1596
2019-04-29	1738	groasis	NA	good	littoral	Opuntia echios var. gigantea Howell	Santa Cruz	Fundación Charles Darwin	rockyclay	29.35	140.5	1673
2019-06-04	1738	groasis	NA	normal	littoral	Opuntia echios var. gigantea Howell	Santa Cruz	Fundación Charles Darwin	rockyclay	29.35	140.5	1709
2014-09-29	1739	groasis	10	good	littoral	Opuntia echios var. gigantea Howell	Santa Cruz	Fundación Charles Darwin	rockyclay	28.75	140.5	0
2014-10-13	1739	groasis	10	good	littoral	Opuntia echios var. gigantea Howell	Santa Cruz	Fundación Charles Darwin	rockyclay	28.75	140.5	14
2014-10-27	1739	groasis	10	good	littoral	Opuntia echios var. gigantea Howell	Santa Cruz	Fundación Charles Darwin	rockyclay	28.75	140.5	28
2014-11-10	1739	groasis	10	good	littoral	Opuntia echios var. gigantea Howell	Santa Cruz	Fundación Charles Darwin	rockyclay	28.75	140.5	42
2014-11-24	1739	groasis	10.5	good	littoral	Opuntia echios var. gigantea Howell	Santa Cruz	Fundación Charles Darwin	rockyclay	28.75	140.5	56
2014-12-08	1739	groasis	10.5	good	littoral	Opuntia echios var. gigantea Howell	Santa Cruz	Fundación Charles Darwin	rockyclay	28.75	140.5	70
2014-12-22	1739	groasis	10.5	good	littoral	Opuntia echios var. gigantea Howell	Santa Cruz	Fundación Charles Darwin	rockyclay	28.75	140.5	84
2015-01-05	1739	groasis	10.5	good	littoral	Opuntia echios var. gigantea Howell	Santa Cruz	Fundación Charles Darwin	rockyclay	28.75	140.5	98
2015-01-19	1739	groasis	10.5	good	littoral	Opuntia echios var. gigantea Howell	Santa Cruz	Fundación Charles Darwin	rockyclay	28.75	140.5	112
2015-02-02	1739	groasis	10.5	good	littoral	Opuntia echios var. gigantea Howell	Santa Cruz	Fundación Charles Darwin	rockyclay	28.75	140.5	126
2015-03-10	1739	groasis	10.5	good	littoral	Opuntia echios var. gigantea Howell	Santa Cruz	Fundación Charles Darwin	rockyclay	28.75	140.5	162
2015-04-01	1739	groasis	10.5	good	littoral	Opuntia echios var. gigantea Howell	Santa Cruz	Fundación Charles Darwin	rockyclay	28.75	140.5	184
2015-05-18	1739	groasis	10.5	good	littoral	Opuntia echios var. gigantea Howell	Santa Cruz	Fundación Charles Darwin	rockyclay	28.75	140.5	231
2015-06-18	1739	groasis	11	good	littoral	Opuntia echios var. gigantea Howell	Santa Cruz	Fundación Charles Darwin	rockyclay	28.75	140.5	262
2015-07-31	1739	groasis	11	good	littoral	Opuntia echios var. gigantea Howell	Santa Cruz	Fundación Charles Darwin	rockyclay	28.75	140.5	305
2015-08-28	1739	groasis	11	good	littoral	Opuntia echios var. gigantea Howell	Santa Cruz	Fundación Charles Darwin	rockyclay	28.75	140.5	333
2015-09-21	1739	groasis	11	good	littoral	Opuntia echios var. gigantea Howell	Santa Cruz	Fundación Charles Darwin	rockyclay	28.75	140.5	357
2015-10-12	1739	groasis	11	good	littoral	Opuntia echios var. gigantea Howell	Santa Cruz	Fundación Charles Darwin	rockyclay	28.75	140.5	378
2015-12-28	1739	groasis	11	good	littoral	Opuntia echios var. gigantea Howell	Santa Cruz	Fundación Charles Darwin	rockyclay	28.75	140.5	455
2016-02-11	1739	groasis	11	good	littoral	Opuntia echios var. gigantea Howell	Santa Cruz	Fundación Charles Darwin	rockyclay	28.75	140.5	500
2016-04-07	1739	groasis	11	good	littoral	Opuntia echios var. gigantea Howell	Santa Cruz	Fundación Charles Darwin	rockyclay	28.75	140.5	556
2016-06-01	1739	groasis	11	good	littoral	Opuntia echios var. gigantea Howell	Santa Cruz	Fundación Charles Darwin	rockyclay	28.75	140.5	611
2016-07-05	1739	groasis	11	good	littoral	Opuntia echios var. gigantea Howell	Santa Cruz	Fundación Charles Darwin	rockyclay	28.75	140.5	645
2016-08-23	1739	groasis	12	good	littoral	Opuntia echios var. gigantea Howell	Santa Cruz	Fundación Charles Darwin	rockyclay	28.75	140.5	694
2016-09-20	1739	groasis	12	good	littoral	Opuntia echios var. gigantea Howell	Santa Cruz	Fundación Charles Darwin	rockyclay	28.75	140.5	722
2016-12-20	1739	groasis	12	good	littoral	Opuntia echios var. gigantea Howell	Santa Cruz	Fundación Charles Darwin	rockyclay	28.75	140.5	813
2017-03-15	1739	groasis	12	good	littoral	Opuntia echios var. gigantea Howell	Santa Cruz	Fundación Charles Darwin	rockyclay	28.75	140.5	898
2017-05-29	1739	groasis	12	good	littoral	Opuntia echios var. gigantea Howell	Santa Cruz	Fundación Charles Darwin	rockyclay	28.75	140.5	973
2017-08-15	1739	groasis	12	good	littoral	Opuntia echios var. gigantea Howell	Santa Cruz	Fundación Charles Darwin	rockyclay	28.75	140.5	1051
2017-09-21	1739	groasis	12.5	good	littoral	Opuntia echios var. gigantea Howell	Santa Cruz	Fundación Charles Darwin	rockyclay	28.75	140.5	1088
2017-12-11	1739	groasis	12.5	good	littoral	Opuntia echios var. gigantea Howell	Santa Cruz	Fundación Charles Darwin	rockyclay	28.75	140.5	1169
2018-01-15	1739	groasis	12.5	good	littoral	Opuntia echios var. gigantea Howell	Santa Cruz	Fundación Charles Darwin	rockyclay	28.75	140.5	1204
2018-03-26	1739	groasis	12.5	good	littoral	Opuntia echios var. gigantea Howell	Santa Cruz	Fundación Charles Darwin	rockyclay	28.75	140.5	1274
2018-06-12	1739	groasis	12.5	good	littoral	Opuntia echios var. gigantea Howell	Santa Cruz	Fundación Charles Darwin	rockyclay	28.75	140.5	1352
2018-10-22	1739	groasis	12.5	good	littoral	Opuntia echios var. gigantea Howell	Santa Cruz	Fundación Charles Darwin	rockyclay	28.75	140.5	1484
2019-02-11	1739	groasis	NA	good	littoral	Opuntia echios var. gigantea Howell	Santa Cruz	Fundación Charles Darwin	rockyclay	28.75	140.5	1596
2019-04-29	1739	groasis	NA	good	littoral	Opuntia echios var. gigantea Howell	Santa Cruz	Fundación Charles Darwin	rockyclay	28.75	140.5	1673
2019-06-04	1739	groasis	NA	normal	littoral	Opuntia echios var. gigantea Howell	Santa Cruz	Fundación Charles Darwin	rockyclay	28.75	140.5	1709
2014-09-29	1740	groasis	15	good	littoral	Opuntia echios var. gigantea Howell	Santa Cruz	Fundación Charles Darwin	rockyclay	29.41	140.5	0
2014-10-13	1740	groasis	15	good	littoral	Opuntia echios var. gigantea Howell	Santa Cruz	Fundación Charles Darwin	rockyclay	29.41	140.5	14
2014-10-27	1740	groasis	15	good	littoral	Opuntia echios var. gigantea Howell	Santa Cruz	Fundación Charles Darwin	rockyclay	29.41	140.5	28
2014-11-10	1740	groasis	16	good	littoral	Opuntia echios var. gigantea Howell	Santa Cruz	Fundación Charles Darwin	rockyclay	29.41	140.5	42
2014-11-24	1740	groasis	16	good	littoral	Opuntia echios var. gigantea Howell	Santa Cruz	Fundación Charles Darwin	rockyclay	29.41	140.5	56
2014-12-08	1740	groasis	16	good	littoral	Opuntia echios var. gigantea Howell	Santa Cruz	Fundación Charles Darwin	rockyclay	29.41	140.5	70
2014-12-22	1740	groasis	16	good	littoral	Opuntia echios var. gigantea Howell	Santa Cruz	Fundación Charles Darwin	rockyclay	29.41	140.5	84
2015-01-05	1740	groasis	16	good	littoral	Opuntia echios var. gigantea Howell	Santa Cruz	Fundación Charles Darwin	rockyclay	29.41	140.5	98
2015-01-19	1740	groasis	16	good	littoral	Opuntia echios var. gigantea Howell	Santa Cruz	Fundación Charles Darwin	rockyclay	29.41	140.5	112
2015-02-02	1740	groasis	16	good	littoral	Opuntia echios var. gigantea Howell	Santa Cruz	Fundación Charles Darwin	rockyclay	29.41	140.5	126
2015-03-10	1740	groasis	16	good	littoral	Opuntia echios var. gigantea Howell	Santa Cruz	Fundación Charles Darwin	rockyclay	29.41	140.5	162
2015-04-01	1740	groasis	16	good	littoral	Opuntia echios var. gigantea Howell	Santa Cruz	Fundación Charles Darwin	rockyclay	29.41	140.5	184
2015-05-18	1740	groasis	16	good	littoral	Opuntia echios var. gigantea Howell	Santa Cruz	Fundación Charles Darwin	rockyclay	29.41	140.5	231
2015-06-18	1740	groasis	17.5	good	littoral	Opuntia echios var. gigantea Howell	Santa Cruz	Fundación Charles Darwin	rockyclay	29.41	140.5	262
2015-07-31	1740	groasis	17.5	good	littoral	Opuntia echios var. gigantea Howell	Santa Cruz	Fundación Charles Darwin	rockyclay	29.41	140.5	305
2015-08-28	1740	groasis	17.5	good	littoral	Opuntia echios var. gigantea Howell	Santa Cruz	Fundación Charles Darwin	rockyclay	29.41	140.5	333
2015-09-21	1740	groasis	17.5	good	littoral	Opuntia echios var. gigantea Howell	Santa Cruz	Fundación Charles Darwin	rockyclay	29.41	140.5	357
2015-10-12	1740	groasis	17.5	good	littoral	Opuntia echios var. gigantea Howell	Santa Cruz	Fundación Charles Darwin	rockyclay	29.41	140.5	378
2015-12-28	1740	groasis	17.5	good	littoral	Opuntia echios var. gigantea Howell	Santa Cruz	Fundación Charles Darwin	rockyclay	29.41	140.5	455
2016-02-11	1740	groasis	18	good	littoral	Opuntia echios var. gigantea Howell	Santa Cruz	Fundación Charles Darwin	rockyclay	29.41	140.5	500
2016-04-07	1740	groasis	18	good	littoral	Opuntia echios var. gigantea Howell	Santa Cruz	Fundación Charles Darwin	rockyclay	29.41	140.5	556
2016-06-01	1740	groasis	18	normal	littoral	Opuntia echios var. gigantea Howell	Santa Cruz	Fundación Charles Darwin	rockyclay	29.41	140.5	611
2016-07-05	1740	groasis	18	good	littoral	Opuntia echios var. gigantea Howell	Santa Cruz	Fundación Charles Darwin	rockyclay	29.41	140.5	645
2016-08-23	1740	groasis	18	good	littoral	Opuntia echios var. gigantea Howell	Santa Cruz	Fundación Charles Darwin	rockyclay	29.41	140.5	694
2016-09-20	1740	groasis	18	good	littoral	Opuntia echios var. gigantea Howell	Santa Cruz	Fundación Charles Darwin	rockyclay	29.41	140.5	722
2016-12-20	1740	groasis	18	good	littoral	Opuntia echios var. gigantea Howell	Santa Cruz	Fundación Charles Darwin	rockyclay	29.41	140.5	813
2017-03-15	1740	groasis	20	good	littoral	Opuntia echios var. gigantea Howell	Santa Cruz	Fundación Charles Darwin	rockyclay	29.41	140.5	898
2017-05-29	1740	groasis	21	good	littoral	Opuntia echios var. gigantea Howell	Santa Cruz	Fundación Charles Darwin	rockyclay	29.41	140.5	973
2017-08-15	1740	groasis	21	good	littoral	Opuntia echios var. gigantea Howell	Santa Cruz	Fundación Charles Darwin	rockyclay	29.41	140.5	1051
2017-09-21	1740	groasis	21	good	littoral	Opuntia echios var. gigantea Howell	Santa Cruz	Fundación Charles Darwin	rockyclay	29.41	140.5	1088
2017-12-11	1740	groasis	21.8	good	littoral	Opuntia echios var. gigantea Howell	Santa Cruz	Fundación Charles Darwin	rockyclay	29.41	140.5	1169
2018-01-15	1740	groasis	22	good	littoral	Opuntia echios var. gigantea Howell	Santa Cruz	Fundación Charles Darwin	rockyclay	29.41	140.5	1204
2018-03-26	1740	groasis	23	good	littoral	Opuntia echios var. gigantea Howell	Santa Cruz	Fundación Charles Darwin	rockyclay	29.41	140.5	1274
2018-06-12	1740	groasis	23	good	littoral	Opuntia echios var. gigantea Howell	Santa Cruz	Fundación Charles Darwin	rockyclay	29.41	140.5	1352
2018-10-22	1740	groasis	23	good	littoral	Opuntia echios var. gigantea Howell	Santa Cruz	Fundación Charles Darwin	rockyclay	29.41	140.5	1484
2019-02-11	1740	groasis	NA	good	littoral	Opuntia echios var. gigantea Howell	Santa Cruz	Fundación Charles Darwin	rockyclay	29.41	140.5	1596
2019-04-29	1740	groasis	NA	good	littoral	Opuntia echios var. gigantea Howell	Santa Cruz	Fundación Charles Darwin	rockyclay	29.41	140.5	1673
2019-06-04	1740	groasis	NA	good	littoral	Opuntia echios var. gigantea Howell	Santa Cruz	Fundación Charles Darwin	rockyclay	29.41	140.5	1709
2014-09-29	1742	groasis	18	good	littoral	Opuntia echios var. gigantea Howell	Santa Cruz	Fundación Charles Darwin	rockyclay	28.29	140.5	0
2014-10-13	1742	groasis	21	good	littoral	Opuntia echios var. gigantea Howell	Santa Cruz	Fundación Charles Darwin	rockyclay	28.29	140.5	14
2014-10-27	1742	groasis	21	good	littoral	Opuntia echios var. gigantea Howell	Santa Cruz	Fundación Charles Darwin	rockyclay	28.29	140.5	28
2014-11-10	1742	groasis	21	good	littoral	Opuntia echios var. gigantea Howell	Santa Cruz	Fundación Charles Darwin	rockyclay	28.29	140.5	42
2014-11-24	1742	groasis	21	good	littoral	Opuntia echios var. gigantea Howell	Santa Cruz	Fundación Charles Darwin	rockyclay	28.29	140.5	56
2014-12-08	1742	groasis	21	good	littoral	Opuntia echios var. gigantea Howell	Santa Cruz	Fundación Charles Darwin	rockyclay	28.29	140.5	70
2014-12-22	1742	groasis	21	good	littoral	Opuntia echios var. gigantea Howell	Santa Cruz	Fundación Charles Darwin	rockyclay	28.29	140.5	84
2015-01-05	1742	groasis	21	good	littoral	Opuntia echios var. gigantea Howell	Santa Cruz	Fundación Charles Darwin	rockyclay	28.29	140.5	98
2015-01-19	1742	groasis	23	good	littoral	Opuntia echios var. gigantea Howell	Santa Cruz	Fundación Charles Darwin	rockyclay	28.29	140.5	112
2015-02-02	1742	groasis	23	good	littoral	Opuntia echios var. gigantea Howell	Santa Cruz	Fundación Charles Darwin	rockyclay	28.29	140.5	126
2015-03-10	1742	groasis	27.5	good	littoral	Opuntia echios var. gigantea Howell	Santa Cruz	Fundación Charles Darwin	rockyclay	28.29	140.5	162
2015-04-01	1742	groasis	29	good	littoral	Opuntia echios var. gigantea Howell	Santa Cruz	Fundación Charles Darwin	rockyclay	28.29	140.5	184
2015-05-18	1742	groasis	29	good	littoral	Opuntia echios var. gigantea Howell	Santa Cruz	Fundación Charles Darwin	rockyclay	28.29	140.5	231
2015-06-18	1742	groasis	29	good	littoral	Opuntia echios var. gigantea Howell	Santa Cruz	Fundación Charles Darwin	rockyclay	28.29	140.5	262
2015-07-31	1742	groasis	30	good	littoral	Opuntia echios var. gigantea Howell	Santa Cruz	Fundación Charles Darwin	rockyclay	28.29	140.5	305
2015-08-28	1742	groasis	30	good	littoral	Opuntia echios var. gigantea Howell	Santa Cruz	Fundación Charles Darwin	rockyclay	28.29	140.5	333
2015-09-21	1742	groasis	30	good	littoral	Opuntia echios var. gigantea Howell	Santa Cruz	Fundación Charles Darwin	rockyclay	28.29	140.5	357
2015-10-12	1742	groasis	30	good	littoral	Opuntia echios var. gigantea Howell	Santa Cruz	Fundación Charles Darwin	rockyclay	28.29	140.5	378
2015-12-28	1742	groasis	30	good	littoral	Opuntia echios var. gigantea Howell	Santa Cruz	Fundación Charles Darwin	rockyclay	28.29	140.5	455
2016-02-11	1742	groasis	30	good	littoral	Opuntia echios var. gigantea Howell	Santa Cruz	Fundación Charles Darwin	rockyclay	28.29	140.5	500
2016-04-07	1742	groasis	30	good	littoral	Opuntia echios var. gigantea Howell	Santa Cruz	Fundación Charles Darwin	rockyclay	28.29	140.5	556
2016-06-01	1742	groasis	31	good	littoral	Opuntia echios var. gigantea Howell	Santa Cruz	Fundación Charles Darwin	rockyclay	28.29	140.5	611
2016-07-05	1742	groasis	31	good	littoral	Opuntia echios var. gigantea Howell	Santa Cruz	Fundación Charles Darwin	rockyclay	28.29	140.5	645
2016-08-23	1742	groasis	35	good	littoral	Opuntia echios var. gigantea Howell	Santa Cruz	Fundación Charles Darwin	rockyclay	28.29	140.5	694
2016-09-20	1742	groasis	38	good	littoral	Opuntia echios var. gigantea Howell	Santa Cruz	Fundación Charles Darwin	rockyclay	28.29	140.5	722
2016-12-19	1742	groasis	38	good	littoral	Opuntia echios var. gigantea Howell	Santa Cruz	Fundación Charles Darwin	rockyclay	28.29	140.5	812
2017-03-15	1742	groasis	38.5	good	littoral	Opuntia echios var. gigantea Howell	Santa Cruz	Fundación Charles Darwin	rockyclay	28.29	140.5	898
2017-05-29	1742	groasis	38.5	good	littoral	Opuntia echios var. gigantea Howell	Santa Cruz	Fundación Charles Darwin	rockyclay	28.29	140.5	973
2017-08-15	1742	groasis	39	good	littoral	Opuntia echios var. gigantea Howell	Santa Cruz	Fundación Charles Darwin	rockyclay	28.29	140.5	1051
2017-09-22	1742	groasis	39	good	littoral	Opuntia echios var. gigantea Howell	Santa Cruz	Fundación Charles Darwin	rockyclay	28.29	140.5	1089
2017-12-11	1742	groasis	39.5	good	littoral	Opuntia echios var. gigantea Howell	Santa Cruz	Fundación Charles Darwin	rockyclay	28.29	140.5	1169
2018-01-15	1742	groasis	39.5	good	littoral	Opuntia echios var. gigantea Howell	Santa Cruz	Fundación Charles Darwin	rockyclay	28.29	140.5	1204
2018-03-26	1742	groasis	41	good	littoral	Opuntia echios var. gigantea Howell	Santa Cruz	Fundación Charles Darwin	rockyclay	28.29	140.5	1274
2018-06-12	1742	groasis	41	good	littoral	Opuntia echios var. gigantea Howell	Santa Cruz	Fundación Charles Darwin	rockyclay	28.29	140.5	1352
2018-10-22	1742	groasis	41	good	littoral	Opuntia echios var. gigantea Howell	Santa Cruz	Fundación Charles Darwin	rockyclay	28.29	140.5	1484
2019-02-11	1742	groasis	NA	good	littoral	Opuntia echios var. gigantea Howell	Santa Cruz	Fundación Charles Darwin	rockyclay	28.29	140.5	1596
2019-04-29	1742	groasis	NA	good	littoral	Opuntia echios var. gigantea Howell	Santa Cruz	Fundación Charles Darwin	rockyclay	28.29	140.5	1673
2019-06-04	1742	groasis	NA	good	littoral	Opuntia echios var. gigantea Howell	Santa Cruz	Fundación Charles Darwin	rockyclay	28.29	140.5	1709
2014-10-13	1758	control	22.5	good	littoral	Opuntia echios var. gigantea Howell	Santa Cruz	Fundación Charles Darwin	rockyclay	29	180.5	0
2014-10-27	1758	control	23	good	littoral	Opuntia echios var. gigantea Howell	Santa Cruz	Fundación Charles Darwin	rockyclay	29	180.5	14
2014-11-10	1758	control	23	good	littoral	Opuntia echios var. gigantea Howell	Santa Cruz	Fundación Charles Darwin	rockyclay	29	180.5	28
2014-11-24	1758	control	23	good	littoral	Opuntia echios var. gigantea Howell	Santa Cruz	Fundación Charles Darwin	rockyclay	29	180.5	42
2014-12-08	1758	control	23	good	littoral	Opuntia echios var. gigantea Howell	Santa Cruz	Fundación Charles Darwin	rockyclay	29	180.5	56
2014-12-22	1758	control	24	good	littoral	Opuntia echios var. gigantea Howell	Santa Cruz	Fundación Charles Darwin	rockyclay	29	180.5	70
2015-01-05	1758	control	26.5	good	littoral	Opuntia echios var. gigantea Howell	Santa Cruz	Fundación Charles Darwin	rockyclay	29	180.5	84
2015-01-19	1758	control	36	good	littoral	Opuntia echios var. gigantea Howell	Santa Cruz	Fundación Charles Darwin	rockyclay	29	180.5	98
2015-02-02	1758	control	39	good	littoral	Opuntia echios var. gigantea Howell	Santa Cruz	Fundación Charles Darwin	rockyclay	29	180.5	112
2015-03-10	1758	control	45	good	littoral	Opuntia echios var. gigantea Howell	Santa Cruz	Fundación Charles Darwin	rockyclay	29	180.5	148
2015-04-01	1758	control	46	good	littoral	Opuntia echios var. gigantea Howell	Santa Cruz	Fundación Charles Darwin	rockyclay	29	180.5	170
2015-05-18	1758	control	46	good	littoral	Opuntia echios var. gigantea Howell	Santa Cruz	Fundación Charles Darwin	rockyclay	29	180.5	217
2015-06-18	1758	control	46	good	littoral	Opuntia echios var. gigantea Howell	Santa Cruz	Fundación Charles Darwin	rockyclay	29	180.5	248
2015-07-31	1758	control	46	good	littoral	Opuntia echios var. gigantea Howell	Santa Cruz	Fundación Charles Darwin	rockyclay	29	180.5	291
2015-08-28	1758	control	46	good	littoral	Opuntia echios var. gigantea Howell	Santa Cruz	Fundación Charles Darwin	rockyclay	29	180.5	319
2015-09-21	1758	control	48	good	littoral	Opuntia echios var. gigantea Howell	Santa Cruz	Fundación Charles Darwin	rockyclay	29	180.5	343
2015-10-12	1758	control	52	good	littoral	Opuntia echios var. gigantea Howell	Santa Cruz	Fundación Charles Darwin	rockyclay	29	180.5	364
2015-12-28	1758	control	57	good	littoral	Opuntia echios var. gigantea Howell	Santa Cruz	Fundación Charles Darwin	rockyclay	29	180.5	441
2016-11-08	1758	control	78	good	littoral	Opuntia echios var. gigantea Howell	Santa Cruz	Fundación Charles Darwin	rockyclay	29	180.5	757
2016-12-20	1758	control	78	good	littoral	Opuntia echios var. gigantea Howell	Santa Cruz	Fundación Charles Darwin	rockyclay	29	180.5	799
2017-03-15	1758	control	80	good	littoral	Opuntia echios var. gigantea Howell	Santa Cruz	Fundación Charles Darwin	rockyclay	29	180.5	884
2017-05-29	1758	control	81	good	littoral	Opuntia echios var. gigantea Howell	Santa Cruz	Fundación Charles Darwin	rockyclay	29	180.5	959
2017-08-15	1758	control	81.5	good	littoral	Opuntia echios var. gigantea Howell	Santa Cruz	Fundación Charles Darwin	rockyclay	29	180.5	1037
2017-09-22	1758	control	81.8	good	littoral	Opuntia echios var. gigantea Howell	Santa Cruz	Fundación Charles Darwin	rockyclay	29	180.5	1075
2017-12-11	1758	control	90	good	littoral	Opuntia echios var. gigantea Howell	Santa Cruz	Fundación Charles Darwin	rockyclay	29	180.5	1155
2018-01-15	1758	control	93	good	littoral	Opuntia echios var. gigantea Howell	Santa Cruz	Fundación Charles Darwin	rockyclay	29	180.5	1190
2018-03-26	1758	control	100	good	littoral	Opuntia echios var. gigantea Howell	Santa Cruz	Fundación Charles Darwin	rockyclay	29	180.5	1260
2018-06-26	1758	control	101	good	littoral	Opuntia echios var. gigantea Howell	Santa Cruz	Fundación Charles Darwin	rockyclay	29	180.5	1352
2018-10-22	1758	control	102	good	littoral	Opuntia echios var. gigantea Howell	Santa Cruz	Fundación Charles Darwin	rockyclay	29	180.5	1470
2019-02-11	1758	control	NA	good	littoral	Opuntia echios var. gigantea Howell	Santa Cruz	Fundación Charles Darwin	rockyclay	29	180.5	1582
2019-04-29	1758	control	NA	good	littoral	Opuntia echios var. gigantea Howell	Santa Cruz	Fundación Charles Darwin	rockyclay	29	180.5	1659
2019-06-04	1758	control	NA	good	littoral	Opuntia echios var. gigantea Howell	Santa Cruz	Fundación Charles Darwin	rockyclay	29	180.5	1695
2015-01-28	1937	groasis	4.5	good	arid	Opuntia echios var. echios Howell	Baltra	Casa de piedra	rockyclay	58	431.6	0
2015-02-23	1937	groasis	5.5	good	arid	Opuntia echios var. echios Howell	Baltra	Casa de piedra	rockyclay	58	431.6	26
2015-03-17	1937	groasis	6	good	arid	Opuntia echios var. echios Howell	Baltra	Casa de piedra	rockyclay	58	431.6	48
2015-04-10	1937	groasis	7	good	arid	Opuntia echios var. echios Howell	Baltra	Casa de piedra	rockyclay	58	431.6	72
2015-05-08	1937	groasis	7.5	good	arid	Opuntia echios var. echios Howell	Baltra	Casa de piedra	rockyclay	58	431.6	100
2015-06-03	1937	groasis	7.5	good	arid	Opuntia echios var. echios Howell	Baltra	Casa de piedra	rockyclay	58	431.6	126
2015-07-09	1937	groasis	8	good	arid	Opuntia echios var. echios Howell	Baltra	Casa de piedra	rockyclay	58	431.6	162
2015-08-12	1937	groasis	8.5	good	arid	Opuntia echios var. echios Howell	Baltra	Casa de piedra	rockyclay	58	431.6	196
2015-09-15	1937	groasis	9	good	arid	Opuntia echios var. echios Howell	Baltra	Casa de piedra	rockyclay	58	431.6	230
2015-11-12	1937	groasis	10	good	arid	Opuntia echios var. echios Howell	Baltra	Casa de piedra	rockyclay	58	431.6	288
2015-12-14	1937	groasis	13.3	good	arid	Opuntia echios var. echios Howell	Baltra	Casa de piedra	rockyclay	58	431.6	320
2016-01-14	1937	groasis	17	good	arid	Opuntia echios var. echios Howell	Baltra	Casa de piedra	rockyclay	58	431.6	351
2016-03-03	1937	groasis	21	good	arid	Opuntia echios var. echios Howell	Baltra	Casa de piedra	rockyclay	58	431.6	400
2016-06-17	1937	groasis	26	good	arid	Opuntia echios var. echios Howell	Baltra	Casa de piedra	rockyclay	58	431.6	506
2016-06-20	1937	groasis	27	good	arid	Opuntia echios var. echios Howell	Baltra	Casa de piedra	rockyclay	58	431.6	509
2016-08-15	1937	groasis	27.5	good	arid	Opuntia echios var. echios Howell	Baltra	Casa de piedra	rockyclay	58	431.6	565
2016-11-21	1937	groasis	28	good	arid	Opuntia echios var. echios Howell	Baltra	Casa de piedra	rockyclay	58	431.6	663
2017-01-26	1937	groasis	30	good	arid	Opuntia echios var. echios Howell	Baltra	Casa de piedra	rockyclay	58	431.6	729
2017-06-13	1937	groasis	35	good	arid	Opuntia echios var. echios Howell	Baltra	Casa de piedra	rockyclay	58	431.6	867
2018-01-29	1937	groasis	37	good	arid	Opuntia echios var. echios Howell	Baltra	Casa de piedra	rockyclay	58	431.6	1097
2018-07-11	1937	groasis	37.5	good	arid	Opuntia echios var. echios Howell	Baltra	Casa de piedra	rockyclay	58	431.6	1260
2019-01-13	1937	groasis	NA	good	arid	Opuntia echios var. echios Howell	Baltra	Casa de piedra	rockyclay	58	431.6	1446
2019-05-29	1937	groasis	NA	good	arid	Opuntia echios var. echios Howell	Baltra	Casa de piedra	rockyclay	58	431.6	1582
2015-01-28	1938	groasis	4.5	good	arid	Opuntia echios var. echios Howell	Baltra	Casa de piedra	rockyclay	59	431.6	0
2015-02-23	1938	groasis	6	good	arid	Opuntia echios var. echios Howell	Baltra	Casa de piedra	rockyclay	59	431.6	26
2015-03-17	1938	groasis	7	good	arid	Opuntia echios var. echios Howell	Baltra	Casa de piedra	rockyclay	59	431.6	48
2015-04-10	1938	groasis	7	good	arid	Opuntia echios var. echios Howell	Baltra	Casa de piedra	rockyclay	59	431.6	72
2015-05-08	1938	groasis	7	good	arid	Opuntia echios var. echios Howell	Baltra	Casa de piedra	rockyclay	59	431.6	100
2015-06-03	1938	groasis	9	good	arid	Opuntia echios var. echios Howell	Baltra	Casa de piedra	rockyclay	59	431.6	126
2015-07-09	1938	groasis	10	good	arid	Opuntia echios var. echios Howell	Baltra	Casa de piedra	rockyclay	59	431.6	162
2015-08-12	1938	groasis	10	good	arid	Opuntia echios var. echios Howell	Baltra	Casa de piedra	rockyclay	59	431.6	196
2015-09-18	1938	groasis	10	good	arid	Opuntia echios var. echios Howell	Baltra	Casa de piedra	rockyclay	59	431.6	233
2015-11-12	1938	groasis	13	good	arid	Opuntia echios var. echios Howell	Baltra	Casa de piedra	rockyclay	59	431.6	288
2015-12-14	1938	groasis	13	good	arid	Opuntia echios var. echios Howell	Baltra	Casa de piedra	rockyclay	59	431.6	320
2016-01-14	1938	groasis	13	good	arid	Opuntia echios var. echios Howell	Baltra	Casa de piedra	rockyclay	59	431.6	351
2016-03-03	1938	groasis	14	good	arid	Opuntia echios var. echios Howell	Baltra	Casa de piedra	rockyclay	59	431.6	400
2016-06-17	1938	groasis	14	good	arid	Opuntia echios var. echios Howell	Baltra	Casa de piedra	rockyclay	59	431.6	506
2016-08-15	1938	groasis	14	good	arid	Opuntia echios var. echios Howell	Baltra	Casa de piedra	rockyclay	59	431.6	565
2016-11-21	1938	groasis	15	good	arid	Opuntia echios var. echios Howell	Baltra	Casa de piedra	rockyclay	59	431.6	663
2017-01-26	1938	groasis	19	good	arid	Opuntia echios var. echios Howell	Baltra	Casa de piedra	rockyclay	59	431.6	729
2017-06-13	1938	groasis	19	good	arid	Opuntia echios var. echios Howell	Baltra	Casa de piedra	rockyclay	59	431.6	867
2018-01-29	1938	groasis	19	good	arid	Opuntia echios var. echios Howell	Baltra	Casa de piedra	rockyclay	59	431.6	1097
2018-07-11	1938	groasis	21	good	arid	Opuntia echios var. echios Howell	Baltra	Casa de piedra	rockyclay	59	431.6	1260
2019-01-13	1938	groasis	NA	good	arid	Opuntia echios var. echios Howell	Baltra	Casa de piedra	rockyclay	59	431.6	1446
2019-05-29	1938	groasis	NA	good	arid	Opuntia echios var. echios Howell	Baltra	Casa de piedra	rockyclay	59	431.6	1582
2015-01-28	1940	groasis	2	good	arid	Opuntia echios var. echios Howell	Baltra	Casa de piedra	rockyclay	58	431.6	0
2015-02-23	1940	groasis	2	good	arid	Opuntia echios var. echios Howell	Baltra	Casa de piedra	rockyclay	58	431.6	26
2015-03-17	1940	groasis	2.5	good	arid	Opuntia echios var. echios Howell	Baltra	Casa de piedra	rockyclay	58	431.6	48
2015-04-10	1940	groasis	2.5	good	arid	Opuntia echios var. echios Howell	Baltra	Casa de piedra	rockyclay	58	431.6	72
2015-05-08	1940	groasis	3	good	arid	Opuntia echios var. echios Howell	Baltra	Casa de piedra	rockyclay	58	431.6	100
2015-06-03	1940	groasis	3.5	good	arid	Opuntia echios var. echios Howell	Baltra	Casa de piedra	rockyclay	58	431.6	126
2015-07-09	1940	groasis	4	good	arid	Opuntia echios var. echios Howell	Baltra	Casa de piedra	rockyclay	58	431.6	162
2015-08-12	1940	groasis	5	good	arid	Opuntia echios var. echios Howell	Baltra	Casa de piedra	rockyclay	58	431.6	196
2015-09-15	1940	groasis	5.5	normal	arid	Opuntia echios var. echios Howell	Baltra	Casa de piedra	rockyclay	58	431.6	230
2015-11-12	1940	groasis	6	good	arid	Opuntia echios var. echios Howell	Baltra	Casa de piedra	rockyclay	58	431.6	288
2015-12-14	1940	groasis	6	good	arid	Opuntia echios var. echios Howell	Baltra	Casa de piedra	rockyclay	58	431.6	320
2016-01-14	1940	groasis	7	good	arid	Opuntia echios var. echios Howell	Baltra	Casa de piedra	rockyclay	58	431.6	351
2016-03-03	1940	groasis	10	good	arid	Opuntia echios var. echios Howell	Baltra	Casa de piedra	rockyclay	58	431.6	400
2016-05-18	1940	groasis	10	good	arid	Opuntia echios var. echios Howell	Baltra	Casa de piedra	rockyclay	58	431.6	476
2016-06-17	1940	groasis	10	good	arid	Opuntia echios var. echios Howell	Baltra	Casa de piedra	rockyclay	58	431.6	506
2016-06-20	1940	groasis	10	good	arid	Opuntia echios var. echios Howell	Baltra	Casa de piedra	rockyclay	58	431.6	509
2016-08-15	1940	groasis	10	good	arid	Opuntia echios var. echios Howell	Baltra	Casa de piedra	rockyclay	58	431.6	565
2016-11-21	1940	groasis	11	good	arid	Opuntia echios var. echios Howell	Baltra	Casa de piedra	rockyclay	58	431.6	663
2017-01-26	1940	groasis	11	good	arid	Opuntia echios var. echios Howell	Baltra	Casa de piedra	rockyclay	58	431.6	729
2017-06-13	1940	groasis	13	good	arid	Opuntia echios var. echios Howell	Baltra	Casa de piedra	rockyclay	58	431.6	867
2018-01-29	1940	groasis	13	dead	arid	Opuntia echios var. echios Howell	Baltra	Casa de piedra	rockyclay	58	431.6	1097
2018-05-23	1940	groasis	13	dead	arid	Opuntia echios var. echios Howell	Baltra	Casa de piedra	rockyclay	58	431.6	1211
2015-01-28	1945	groasis	4	good	arid	Opuntia echios var. echios Howell	Baltra	Casa de piedra	rockyclay	60	431.6	0
2015-02-23	1945	groasis	5	good	arid	Opuntia echios var. echios Howell	Baltra	Casa de piedra	rockyclay	60	431.6	26
2015-03-17	1945	groasis	5	good	arid	Opuntia echios var. echios Howell	Baltra	Casa de piedra	rockyclay	60	431.6	48
2015-04-10	1945	groasis	6	good	arid	Opuntia echios var. echios Howell	Baltra	Casa de piedra	rockyclay	60	431.6	72
2015-05-08	1945	groasis	6	good	arid	Opuntia echios var. echios Howell	Baltra	Casa de piedra	rockyclay	60	431.6	100
2015-06-03	1945	groasis	6	good	arid	Opuntia echios var. echios Howell	Baltra	Casa de piedra	rockyclay	60	431.6	126
2015-07-09	1945	groasis	8	good	arid	Opuntia echios var. echios Howell	Baltra	Casa de piedra	rockyclay	60	431.6	162
2015-08-12	1945	groasis	8	normal	arid	Opuntia echios var. echios Howell	Baltra	Casa de piedra	rockyclay	60	431.6	196
2015-09-15	1945	groasis	8	dead	arid	Opuntia echios var. echios Howell	Baltra	Casa de piedra	rockyclay	60	431.6	230
2015-11-12	1945	groasis	8	dead	arid	Opuntia echios var. echios Howell	Baltra	Casa de piedra	rockyclay	60	431.6	288
2016-01-14	1945	groasis	8	dead	arid	Opuntia echios var. echios Howell	Baltra	Casa de piedra	rockyclay	60	431.6	351
2015-01-28	1950	groasis	4	good	arid	Opuntia echios var. echios Howell	Baltra	Casa de piedra	rockyclay	60	431.6	0
2015-02-23	1950	groasis	4	dead	arid	Opuntia echios var. echios Howell	Baltra	Casa de piedra	rockyclay	60	431.6	26
2015-01-28	1951	groasis	5	good	arid	Opuntia echios var. echios Howell	Baltra	Casa de piedra	rockyclay	60	431.6	0
2015-02-23	1951	groasis	6	good	arid	Opuntia echios var. echios Howell	Baltra	Casa de piedra	rockyclay	60	431.6	26
2015-03-17	1951	groasis	7	good	arid	Opuntia echios var. echios Howell	Baltra	Casa de piedra	rockyclay	60	431.6	48
2015-04-10	1951	groasis	7	good	arid	Opuntia echios var. echios Howell	Baltra	Casa de piedra	rockyclay	60	431.6	72
2015-05-08	1951	groasis	8	good	arid	Opuntia echios var. echios Howell	Baltra	Casa de piedra	rockyclay	60	431.6	100
2015-06-03	1951	groasis	8	good	arid	Opuntia echios var. echios Howell	Baltra	Casa de piedra	rockyclay	60	431.6	126
2015-07-09	1951	groasis	9	good	arid	Opuntia echios var. echios Howell	Baltra	Casa de piedra	rockyclay	60	431.6	162
2015-08-12	1951	groasis	9	good	arid	Opuntia echios var. echios Howell	Baltra	Casa de piedra	rockyclay	60	431.6	196
2015-09-15	1951	groasis	10	good	arid	Opuntia echios var. echios Howell	Baltra	Casa de piedra	rockyclay	60	431.6	230
2015-11-12	1951	groasis	12	good	arid	Opuntia echios var. echios Howell	Baltra	Casa de piedra	rockyclay	60	431.6	288
2015-12-14	1951	groasis	14	good	arid	Opuntia echios var. echios Howell	Baltra	Casa de piedra	rockyclay	60	431.6	320
2016-01-14	1951	groasis	16	good	arid	Opuntia echios var. echios Howell	Baltra	Casa de piedra	rockyclay	60	431.6	351
2016-03-03	1951	groasis	22	good	arid	Opuntia echios var. echios Howell	Baltra	Casa de piedra	rockyclay	60	431.6	400
2016-05-12	1951	groasis	25	good	arid	Opuntia echios var. echios Howell	Baltra	Casa de piedra	rockyclay	60	431.6	470
2016-06-20	1951	groasis	26	good	arid	Opuntia echios var. echios Howell	Baltra	Casa de piedra	rockyclay	60	431.6	509
2016-08-15	1951	groasis	26.31	good	arid	Opuntia echios var. echios Howell	Baltra	Casa de piedra	rockyclay	60	431.6	565
2016-11-21	1951	groasis	26.78	good	arid	Opuntia echios var. echios Howell	Baltra	Casa de piedra	rockyclay	60	431.6	663
2017-01-26	1951	groasis	26.8	good	arid	Opuntia echios var. echios Howell	Baltra	Casa de piedra	rockyclay	60	431.6	729
2017-06-13	1951	groasis	26.85	good	arid	Opuntia echios var. echios Howell	Baltra	Casa de piedra	rockyclay	60	431.6	867
2018-01-29	1951	groasis	26.9	good	arid	Opuntia echios var. echios Howell	Baltra	Casa de piedra	rockyclay	60	431.6	1097
2018-07-11	1951	groasis	27	good	arid	Opuntia echios var. echios Howell	Baltra	Casa de piedra	rockyclay	60	431.6	1260
2019-01-12	1951	groasis	NA	good	arid	Opuntia echios var. echios Howell	Baltra	Casa de piedra	rockyclay	60	431.6	1445
2019-05-29	1951	groasis	NA	good	arid	Opuntia echios var. echios Howell	Baltra	Casa de piedra	rockyclay	60	431.6	1582
2015-01-28	1954	groasis	3	good	arid	Opuntia echios var. echios Howell	Baltra	Casa de piedra	rockyclay	60	431.6	0
2015-02-23	1954	groasis	4	good	arid	Opuntia echios var. echios Howell	Baltra	Casa de piedra	rockyclay	60	431.6	26
2015-03-17	1954	groasis	6	good	arid	Opuntia echios var. echios Howell	Baltra	Casa de piedra	rockyclay	60	431.6	48
2015-04-10	1954	groasis	6	good	arid	Opuntia echios var. echios Howell	Baltra	Casa de piedra	rockyclay	60	431.6	72
2015-05-08	1954	groasis	6	good	arid	Opuntia echios var. echios Howell	Baltra	Casa de piedra	rockyclay	60	431.6	100
2015-06-03	1954	groasis	6	good	arid	Opuntia echios var. echios Howell	Baltra	Casa de piedra	rockyclay	60	431.6	126
2015-07-09	1954	groasis	6	good	arid	Opuntia echios var. echios Howell	Baltra	Casa de piedra	rockyclay	60	431.6	162
2015-08-12	1954	groasis	6	good	arid	Opuntia echios var. echios Howell	Baltra	Casa de piedra	rockyclay	60	431.6	196
2015-09-15	1954	groasis	6	good	arid	Opuntia echios var. echios Howell	Baltra	Casa de piedra	rockyclay	60	431.6	230
2015-11-12	1954	groasis	6	good	arid	Opuntia echios var. echios Howell	Baltra	Casa de piedra	rockyclay	60	431.6	288
2015-12-14	1954	groasis	6	good	arid	Opuntia echios var. echios Howell	Baltra	Casa de piedra	rockyclay	60	431.6	320
2016-01-14	1954	groasis	6	good	arid	Opuntia echios var. echios Howell	Baltra	Casa de piedra	rockyclay	60	431.6	351
2016-03-03	1954	groasis	6	good	arid	Opuntia echios var. echios Howell	Baltra	Casa de piedra	rockyclay	60	431.6	400
2016-05-18	1954	groasis	7	good	arid	Opuntia echios var. echios Howell	Baltra	Casa de piedra	rockyclay	60	431.6	476
2016-06-20	1954	groasis	7	good	arid	Opuntia echios var. echios Howell	Baltra	Casa de piedra	rockyclay	60	431.6	509
2016-08-16	1954	groasis	7	good	arid	Opuntia echios var. echios Howell	Baltra	Casa de piedra	rockyclay	60	431.6	566
2016-11-21	1954	groasis	9	good	arid	Opuntia echios var. echios Howell	Baltra	Casa de piedra	rockyclay	60	431.6	663
2017-01-26	1954	groasis	10.5	good	arid	Opuntia echios var. echios Howell	Baltra	Casa de piedra	rockyclay	60	431.6	729
2017-06-13	1954	groasis	11.75	good	arid	Opuntia echios var. echios Howell	Baltra	Casa de piedra	rockyclay	60	431.6	867
2018-01-29	1954	groasis	13.5	good	arid	Opuntia echios var. echios Howell	Baltra	Casa de piedra	rockyclay	60	431.6	1097
2018-07-11	1954	groasis	14	good	arid	Opuntia echios var. echios Howell	Baltra	Casa de piedra	rockyclay	60	431.6	1260
2019-01-12	1954	groasis	NA	good	arid	Opuntia echios var. echios Howell	Baltra	Casa de piedra	rockyclay	60	431.6	1445
2019-05-29	1954	groasis	NA	good	arid	Opuntia echios var. echios Howell	Baltra	Casa de piedra	rockyclay	60	431.6	1582
2015-01-28	1955	groasis	0.5	good	arid	Opuntia echios var. echios Howell	Baltra	Casa de piedra	rockyclay	60	431.6	0
2015-02-23	1955	groasis	0.5	good	arid	Opuntia echios var. echios Howell	Baltra	Casa de piedra	rockyclay	60	431.6	26
2015-03-17	1955	groasis	0.5	good	arid	Opuntia echios var. echios Howell	Baltra	Casa de piedra	rockyclay	60	431.6	48
2015-04-10	1955	groasis	1	good	arid	Opuntia echios var. echios Howell	Baltra	Casa de piedra	rockyclay	60	431.6	72
2015-05-08	1955	groasis	1	good	arid	Opuntia echios var. echios Howell	Baltra	Casa de piedra	rockyclay	60	431.6	100
2015-06-03	1955	groasis	1.5	good	arid	Opuntia echios var. echios Howell	Baltra	Casa de piedra	rockyclay	60	431.6	126
2015-07-09	1955	groasis	1.5	good	arid	Opuntia echios var. echios Howell	Baltra	Casa de piedra	rockyclay	60	431.6	162
2015-08-12	1955	groasis	1.5	normal	arid	Opuntia echios var. echios Howell	Baltra	Casa de piedra	rockyclay	60	431.6	196
2015-09-15	1955	groasis	2	normal	arid	Opuntia echios var. echios Howell	Baltra	Casa de piedra	rockyclay	60	431.6	230
2015-11-12	1955	groasis	2	good	arid	Opuntia echios var. echios Howell	Baltra	Casa de piedra	rockyclay	60	431.6	288
2015-12-14	1955	groasis	3	good	arid	Opuntia echios var. echios Howell	Baltra	Casa de piedra	rockyclay	60	431.6	320
2016-01-14	1955	groasis	3	good	arid	Opuntia echios var. echios Howell	Baltra	Casa de piedra	rockyclay	60	431.6	351
2016-03-03	1955	groasis	3	normal	arid	Opuntia echios var. echios Howell	Baltra	Casa de piedra	rockyclay	60	431.6	400
2016-05-18	1955	groasis	3	good	arid	Opuntia echios var. echios Howell	Baltra	Casa de piedra	rockyclay	60	431.6	476
2016-08-16	1955	groasis	3	good	arid	Opuntia echios var. echios Howell	Baltra	Casa de piedra	rockyclay	60	431.6	566
2016-11-21	1955	groasis	3	good	arid	Opuntia echios var. echios Howell	Baltra	Casa de piedra	rockyclay	60	431.6	663
2017-01-26	1955	groasis	3	good	arid	Opuntia echios var. echios Howell	Baltra	Casa de piedra	rockyclay	60	431.6	729
2017-06-13	1955	groasis	3	bad	arid	Opuntia echios var. echios Howell	Baltra	Casa de piedra	rockyclay	60	431.6	867
2018-01-29	1955	groasis	3	dead	arid	Opuntia echios var. echios Howell	Baltra	Casa de piedra	rockyclay	60	431.6	1097
2015-01-28	1956	groasis	3	good	arid	Opuntia echios var. echios Howell	Baltra	Casa de piedra	rockyclay	60	431.6	0
2015-02-23	1956	groasis	3	bad	arid	Opuntia echios var. echios Howell	Baltra	Casa de piedra	rockyclay	60	431.6	26
2015-07-09	1956	groasis	4	good	arid	Opuntia echios var. echios Howell	Baltra	Casa de piedra	rockyclay	60	431.6	162
2018-05-23	1956	groasis	4	dead	arid	Opuntia echios var. echios Howell	Baltra	Casa de piedra	rockyclay	60	431.6	1211
2015-01-28	1962	groasis	3	good	arid	Opuntia echios var. echios Howell	Baltra	Casa de piedra	rockyclay	60	431.6	0
2015-02-23	1962	groasis	4	good	arid	Opuntia echios var. echios Howell	Baltra	Casa de piedra	rockyclay	60	431.6	26
2015-03-17	1962	groasis	5.5	good	arid	Opuntia echios var. echios Howell	Baltra	Casa de piedra	rockyclay	60	431.6	48
2015-04-10	1962	groasis	6	good	arid	Opuntia echios var. echios Howell	Baltra	Casa de piedra	rockyclay	60	431.6	72
2015-05-08	1962	groasis	6	good	arid	Opuntia echios var. echios Howell	Baltra	Casa de piedra	rockyclay	60	431.6	100
2015-06-03	1962	groasis	6	good	arid	Opuntia echios var. echios Howell	Baltra	Casa de piedra	rockyclay	60	431.6	126
2015-07-09	1962	groasis	6	good	arid	Opuntia echios var. echios Howell	Baltra	Casa de piedra	rockyclay	60	431.6	162
2015-08-12	1962	groasis	6	good	arid	Opuntia echios var. echios Howell	Baltra	Casa de piedra	rockyclay	60	431.6	196
2015-09-15	1962	groasis	6.5	normal	arid	Opuntia echios var. echios Howell	Baltra	Casa de piedra	rockyclay	60	431.6	230
2015-11-12	1962	groasis	6.5	good	arid	Opuntia echios var. echios Howell	Baltra	Casa de piedra	rockyclay	60	431.6	288
2015-12-14	1962	groasis	6.5	normal	arid	Opuntia echios var. echios Howell	Baltra	Casa de piedra	rockyclay	60	431.6	320
2016-01-14	1962	groasis	7.5	good	arid	Opuntia echios var. echios Howell	Baltra	Casa de piedra	rockyclay	60	431.6	351
2016-05-18	1962	groasis	7.5	dead	arid	Opuntia echios var. echios Howell	Baltra	Casa de piedra	rockyclay	60	431.6	476
2015-01-28	1964	groasis	6	good	arid	Opuntia echios var. echios Howell	Baltra	Casa de piedra	rockyclay	60	431.6	0
2015-02-23	1964	groasis	7	good	arid	Opuntia echios var. echios Howell	Baltra	Casa de piedra	rockyclay	60	431.6	26
2015-03-17	1964	groasis	8	good	arid	Opuntia echios var. echios Howell	Baltra	Casa de piedra	rockyclay	60	431.6	48
2015-04-10	1964	groasis	9	good	arid	Opuntia echios var. echios Howell	Baltra	Casa de piedra	rockyclay	60	431.6	72
2015-05-08	1964	groasis	9	good	arid	Opuntia echios var. echios Howell	Baltra	Casa de piedra	rockyclay	60	431.6	100
2015-06-03	1964	groasis	9.5	good	arid	Opuntia echios var. echios Howell	Baltra	Casa de piedra	rockyclay	60	431.6	126
2015-07-09	1964	groasis	9.5	good	arid	Opuntia echios var. echios Howell	Baltra	Casa de piedra	rockyclay	60	431.6	162
2015-08-12	1964	groasis	9.5	good	arid	Opuntia echios var. echios Howell	Baltra	Casa de piedra	rockyclay	60	431.6	196
2015-09-15	1964	groasis	10	good	arid	Opuntia echios var. echios Howell	Baltra	Casa de piedra	rockyclay	60	431.6	230
2015-11-12	1964	groasis	10	good	arid	Opuntia echios var. echios Howell	Baltra	Casa de piedra	rockyclay	60	431.6	288
2015-12-14	1964	groasis	14	good	arid	Opuntia echios var. echios Howell	Baltra	Casa de piedra	rockyclay	60	431.6	320
2016-01-14	1964	groasis	14.06	good	arid	Opuntia echios var. echios Howell	Baltra	Casa de piedra	rockyclay	60	431.6	351
2016-03-03	1964	groasis	14.18	good	arid	Opuntia echios var. echios Howell	Baltra	Casa de piedra	rockyclay	60	431.6	400
2016-05-12	1964	groasis	14.3	good	arid	Opuntia echios var. echios Howell	Baltra	Casa de piedra	rockyclay	60	431.6	470
2016-06-20	1964	groasis	14.36	good	arid	Opuntia echios var. echios Howell	Baltra	Casa de piedra	rockyclay	60	431.6	509
2016-08-16	1964	groasis	14.48	good	arid	Opuntia echios var. echios Howell	Baltra	Casa de piedra	rockyclay	60	431.6	566
2016-11-21	1964	groasis	14.66	good	arid	Opuntia echios var. echios Howell	Baltra	Casa de piedra	rockyclay	60	431.6	663
2017-01-26	1964	groasis	14.78	good	arid	Opuntia echios var. echios Howell	Baltra	Casa de piedra	rockyclay	60	431.6	729
2017-06-14	1964	groasis	15.08	good	arid	Opuntia echios var. echios Howell	Baltra	Casa de piedra	rockyclay	60	431.6	868
2018-01-29	1964	groasis	15.5	good	arid	Opuntia echios var. echios Howell	Baltra	Casa de piedra	rockyclay	60	431.6	1097
2018-07-11	1964	groasis	18	good	arid	Opuntia echios var. echios Howell	Baltra	Casa de piedra	rockyclay	60	431.6	1260
2019-01-12	1964	groasis	NA	good	arid	Opuntia echios var. echios Howell	Baltra	Casa de piedra	rockyclay	60	431.6	1445
2019-05-30	1964	groasis	NA	good	arid	Opuntia echios var. echios Howell	Baltra	Casa de piedra	rockyclay	60	431.6	1583
2015-01-28	1965	groasis	3	good	arid	Opuntia echios var. echios Howell	Baltra	Casa de piedra	rockyclay	60	431.6	0
2015-02-23	1965	groasis	4	good	arid	Opuntia echios var. echios Howell	Baltra	Casa de piedra	rockyclay	60	431.6	26
2015-03-17	1965	groasis	6	good	arid	Opuntia echios var. echios Howell	Baltra	Casa de piedra	rockyclay	60	431.6	48
2015-04-10	1965	groasis	6	good	arid	Opuntia echios var. echios Howell	Baltra	Casa de piedra	rockyclay	60	431.6	72
2015-05-08	1965	groasis	6	good	arid	Opuntia echios var. echios Howell	Baltra	Casa de piedra	rockyclay	60	431.6	100
2015-06-03	1965	groasis	6	good	arid	Opuntia echios var. echios Howell	Baltra	Casa de piedra	rockyclay	60	431.6	126
2015-07-09	1965	groasis	6	good	arid	Opuntia echios var. echios Howell	Baltra	Casa de piedra	rockyclay	60	431.6	162
2015-08-12	1965	groasis	6	good	arid	Opuntia echios var. echios Howell	Baltra	Casa de piedra	rockyclay	60	431.6	196
2015-09-15	1965	groasis	6	good	arid	Opuntia echios var. echios Howell	Baltra	Casa de piedra	rockyclay	60	431.6	230
2015-11-12	1965	groasis	7	good	arid	Opuntia echios var. echios Howell	Baltra	Casa de piedra	rockyclay	60	431.6	288
2015-12-14	1965	groasis	7	good	arid	Opuntia echios var. echios Howell	Baltra	Casa de piedra	rockyclay	60	431.6	320
2016-01-14	1965	groasis	8.5	good	arid	Opuntia echios var. echios Howell	Baltra	Casa de piedra	rockyclay	60	431.6	351
2016-03-03	1965	groasis	10	good	arid	Opuntia echios var. echios Howell	Baltra	Casa de piedra	rockyclay	60	431.6	400
2016-05-12	1965	groasis	10	good	arid	Opuntia echios var. echios Howell	Baltra	Casa de piedra	rockyclay	60	431.6	470
2016-06-20	1965	groasis	10	good	arid	Opuntia echios var. echios Howell	Baltra	Casa de piedra	rockyclay	60	431.6	509
2016-08-16	1965	groasis	11	good	arid	Opuntia echios var. echios Howell	Baltra	Casa de piedra	rockyclay	60	431.6	566
2016-11-21	1965	groasis	11	good	arid	Opuntia echios var. echios Howell	Baltra	Casa de piedra	rockyclay	60	431.6	663
2017-01-26	1965	groasis	12	good	arid	Opuntia echios var. echios Howell	Baltra	Casa de piedra	rockyclay	60	431.6	729
2017-06-14	1965	groasis	13	good	arid	Opuntia echios var. echios Howell	Baltra	Casa de piedra	rockyclay	60	431.6	868
2018-01-29	1965	groasis	14	good	arid	Opuntia echios var. echios Howell	Baltra	Casa de piedra	rockyclay	60	431.6	1097
2018-07-11	1965	groasis	15	good	arid	Opuntia echios var. echios Howell	Baltra	Casa de piedra	rockyclay	60	431.6	1260
2019-01-12	1965	groasis	NA	good	arid	Opuntia echios var. echios Howell	Baltra	Casa de piedra	rockyclay	60	431.6	1445
2019-05-30	1965	groasis	NA	good	arid	Opuntia echios var. echios Howell	Baltra	Casa de piedra	rockyclay	60	431.6	1583
2015-01-28	1967	groasis	4	good	arid	Opuntia echios var. echios Howell	Baltra	Casa de piedra	rockyclay	61	431.6	0
2015-02-23	1967	groasis	7.5	good	arid	Opuntia echios var. echios Howell	Baltra	Casa de piedra	rockyclay	61	431.6	26
2015-03-17	1967	groasis	8.5	good	arid	Opuntia echios var. echios Howell	Baltra	Casa de piedra	rockyclay	61	431.6	48
2015-04-10	1967	groasis	9	good	arid	Opuntia echios var. echios Howell	Baltra	Casa de piedra	rockyclay	61	431.6	72
2015-05-08	1967	groasis	9	good	arid	Opuntia echios var. echios Howell	Baltra	Casa de piedra	rockyclay	61	431.6	100
2015-06-03	1967	groasis	9	good	arid	Opuntia echios var. echios Howell	Baltra	Casa de piedra	rockyclay	61	431.6	126
2015-07-09	1967	groasis	9	good	arid	Opuntia echios var. echios Howell	Baltra	Casa de piedra	rockyclay	61	431.6	162
2015-08-12	1967	groasis	9	good	arid	Opuntia echios var. echios Howell	Baltra	Casa de piedra	rockyclay	61	431.6	196
2015-09-15	1967	groasis	9	good	arid	Opuntia echios var. echios Howell	Baltra	Casa de piedra	rockyclay	61	431.6	230
2015-11-12	1967	groasis	9	normal	arid	Opuntia echios var. echios Howell	Baltra	Casa de piedra	rockyclay	61	431.6	288
2015-12-14	1967	groasis	9	normal	arid	Opuntia echios var. echios Howell	Baltra	Casa de piedra	rockyclay	61	431.6	320
2016-01-14	1967	groasis	9	good	arid	Opuntia echios var. echios Howell	Baltra	Casa de piedra	rockyclay	61	431.6	351
2016-03-03	1967	groasis	9	good	arid	Opuntia echios var. echios Howell	Baltra	Casa de piedra	rockyclay	61	431.6	400
2016-05-12	1967	groasis	9	good	arid	Opuntia echios var. echios Howell	Baltra	Casa de piedra	rockyclay	61	431.6	470
2016-06-20	1967	groasis	9	good	arid	Opuntia echios var. echios Howell	Baltra	Casa de piedra	rockyclay	61	431.6	509
2016-08-16	1967	groasis	9	good	arid	Opuntia echios var. echios Howell	Baltra	Casa de piedra	rockyclay	61	431.6	566
2016-11-21	1967	groasis	9	good	arid	Opuntia echios var. echios Howell	Baltra	Casa de piedra	rockyclay	61	431.6	663
2017-01-26	1967	groasis	9	good	arid	Opuntia echios var. echios Howell	Baltra	Casa de piedra	rockyclay	61	431.6	729
2017-06-13	1967	groasis	9	good	arid	Opuntia echios var. echios Howell	Baltra	Casa de piedra	rockyclay	61	431.6	867
2018-01-29	1967	groasis	9	good	arid	Opuntia echios var. echios Howell	Baltra	Casa de piedra	rockyclay	61	431.6	1097
2018-07-11	1967	groasis	9	good	arid	Opuntia echios var. echios Howell	Baltra	Casa de piedra	rockyclay	61	431.6	1260
2019-01-12	1967	groasis	NA	good	arid	Opuntia echios var. echios Howell	Baltra	Casa de piedra	rockyclay	61	431.6	1445
2019-05-30	1967	groasis	NA	good	arid	Opuntia echios var. echios Howell	Baltra	Casa de piedra	rockyclay	61	431.6	1583
2015-01-28	1968	groasis	4	good	arid	Opuntia echios var. echios Howell	Baltra	Casa de piedra	rockyclay	60	431.6	0
2015-02-23	1968	groasis	5.5	good	arid	Opuntia echios var. echios Howell	Baltra	Casa de piedra	rockyclay	60	431.6	26
2015-03-17	1968	groasis	6	good	arid	Opuntia echios var. echios Howell	Baltra	Casa de piedra	rockyclay	60	431.6	48
2015-04-10	1968	groasis	7	good	arid	Opuntia echios var. echios Howell	Baltra	Casa de piedra	rockyclay	60	431.6	72
2015-05-08	1968	groasis	7	good	arid	Opuntia echios var. echios Howell	Baltra	Casa de piedra	rockyclay	60	431.6	100
2015-06-03	1968	groasis	7	good	arid	Opuntia echios var. echios Howell	Baltra	Casa de piedra	rockyclay	60	431.6	126
2015-07-09	1968	groasis	7	good	arid	Opuntia echios var. echios Howell	Baltra	Casa de piedra	rockyclay	60	431.6	162
2015-08-12	1968	groasis	7	good	arid	Opuntia echios var. echios Howell	Baltra	Casa de piedra	rockyclay	60	431.6	196
2015-09-15	1968	groasis	7	good	arid	Opuntia echios var. echios Howell	Baltra	Casa de piedra	rockyclay	60	431.6	230
2015-12-14	1968	groasis	10	good	arid	Opuntia echios var. echios Howell	Baltra	Casa de piedra	rockyclay	60	431.6	320
2016-01-14	1968	groasis	12	good	arid	Opuntia echios var. echios Howell	Baltra	Casa de piedra	rockyclay	60	431.6	351
2016-03-03	1968	groasis	12.5	good	arid	Opuntia echios var. echios Howell	Baltra	Casa de piedra	rockyclay	60	431.6	400
2016-05-12	1968	groasis	12.8	good	arid	Opuntia echios var. echios Howell	Baltra	Casa de piedra	rockyclay	60	431.6	470
2016-06-20	1968	groasis	13	good	arid	Opuntia echios var. echios Howell	Baltra	Casa de piedra	rockyclay	60	431.6	509
2016-08-16	1968	groasis	13.6	good	arid	Opuntia echios var. echios Howell	Baltra	Casa de piedra	rockyclay	60	431.6	566
2016-11-21	1968	groasis	14.2	good	arid	Opuntia echios var. echios Howell	Baltra	Casa de piedra	rockyclay	60	431.6	663
2017-01-26	1968	groasis	14.8	good	arid	Opuntia echios var. echios Howell	Baltra	Casa de piedra	rockyclay	60	431.6	729
2017-06-13	1968	groasis	15	good	arid	Opuntia echios var. echios Howell	Baltra	Casa de piedra	rockyclay	60	431.6	867
2018-01-29	1968	groasis	17.5	good	arid	Opuntia echios var. echios Howell	Baltra	Casa de piedra	rockyclay	60	431.6	1097
2018-07-12	1968	groasis	19.5	good	arid	Opuntia echios var. echios Howell	Baltra	Casa de piedra	rockyclay	60	431.6	1261
2019-01-12	1968	groasis	NA	good	arid	Opuntia echios var. echios Howell	Baltra	Casa de piedra	rockyclay	60	431.6	1445
2019-05-30	1968	groasis	NA	good	arid	Opuntia echios var. echios Howell	Baltra	Casa de piedra	rockyclay	60	431.6	1583
2015-01-28	1970	groasis	3	good	arid	Opuntia echios var. echios Howell	Baltra	Casa de piedra	rockyclay	59	431.6	0
2015-02-23	1970	groasis	4	good	arid	Opuntia echios var. echios Howell	Baltra	Casa de piedra	rockyclay	59	431.6	26
2015-03-17	1970	groasis	4	good	arid	Opuntia echios var. echios Howell	Baltra	Casa de piedra	rockyclay	59	431.6	48
2015-04-10	1970	groasis	5	good	arid	Opuntia echios var. echios Howell	Baltra	Casa de piedra	rockyclay	59	431.6	72
2015-05-08	1970	groasis	5	good	arid	Opuntia echios var. echios Howell	Baltra	Casa de piedra	rockyclay	59	431.6	100
2015-06-03	1970	groasis	5.5	good	arid	Opuntia echios var. echios Howell	Baltra	Casa de piedra	rockyclay	59	431.6	126
2015-07-09	1970	groasis	5.5	good	arid	Opuntia echios var. echios Howell	Baltra	Casa de piedra	rockyclay	59	431.6	162
2015-08-12	1970	groasis	5.5	good	arid	Opuntia echios var. echios Howell	Baltra	Casa de piedra	rockyclay	59	431.6	196
2015-09-15	1970	groasis	6	good	arid	Opuntia echios var. echios Howell	Baltra	Casa de piedra	rockyclay	59	431.6	230
2015-11-12	1970	groasis	6	bad	arid	Opuntia echios var. echios Howell	Baltra	Casa de piedra	rockyclay	59	431.6	288
2015-12-14	1970	groasis	6	bad	arid	Opuntia echios var. echios Howell	Baltra	Casa de piedra	rockyclay	59	431.6	320
2016-01-14	1970	groasis	6	dead	arid	Opuntia echios var. echios Howell	Baltra	Casa de piedra	rockyclay	59	431.6	351
2015-01-28	1971	groasis	1.5	good	arid	Opuntia echios var. echios Howell	Baltra	Casa de piedra	rockyclay	60	431.6	0
2015-02-23	1971	groasis	1.7	good	arid	Opuntia echios var. echios Howell	Baltra	Casa de piedra	rockyclay	60	431.6	26
2015-03-17	1971	groasis	1.8	good	arid	Opuntia echios var. echios Howell	Baltra	Casa de piedra	rockyclay	60	431.6	48
2015-04-10	1971	groasis	1.9	good	arid	Opuntia echios var. echios Howell	Baltra	Casa de piedra	rockyclay	60	431.6	72
2015-05-08	1971	groasis	1.95	good	arid	Opuntia echios var. echios Howell	Baltra	Casa de piedra	rockyclay	60	431.6	100
2015-06-03	1971	groasis	2	good	arid	Opuntia echios var. echios Howell	Baltra	Casa de piedra	rockyclay	60	431.6	126
2015-07-09	1971	groasis	2.05	good	arid	Opuntia echios var. echios Howell	Baltra	Casa de piedra	rockyclay	60	431.6	162
2015-08-12	1971	groasis	2.1	good	arid	Opuntia echios var. echios Howell	Baltra	Casa de piedra	rockyclay	60	431.6	196
2015-09-15	1971	groasis	2.15	good	arid	Opuntia echios var. echios Howell	Baltra	Casa de piedra	rockyclay	60	431.6	230
2015-11-12	1971	groasis	2.2	good	arid	Opuntia echios var. echios Howell	Baltra	Casa de piedra	rockyclay	60	431.6	288
2015-12-17	1971	groasis	2.25	good	arid	Opuntia echios var. echios Howell	Baltra	Casa de piedra	rockyclay	60	431.6	323
2016-03-03	1971	groasis	2.3	good	arid	Opuntia echios var. echios Howell	Baltra	Casa de piedra	rockyclay	60	431.6	400
2016-05-12	1971	groasis	2.35	good	arid	Opuntia echios var. echios Howell	Baltra	Casa de piedra	rockyclay	60	431.6	470
2016-06-20	1971	groasis	2.4	good	arid	Opuntia echios var. echios Howell	Baltra	Casa de piedra	rockyclay	60	431.6	509
2016-08-16	1971	groasis	2.45	good	arid	Opuntia echios var. echios Howell	Baltra	Casa de piedra	rockyclay	60	431.6	566
2016-11-21	1971	groasis	2.5	good	arid	Opuntia echios var. echios Howell	Baltra	Casa de piedra	rockyclay	60	431.6	663
2016-12-12	1971	groasis	2.6	good	arid	Opuntia echios var. echios Howell	Baltra	Casa de piedra	rockyclay	60	431.6	684
2017-01-26	1971	groasis	2.65	good	arid	Opuntia echios var. echios Howell	Baltra	Casa de piedra	rockyclay	60	431.6	729
2017-06-13	1971	groasis	2.7	normal	arid	Opuntia echios var. echios Howell	Baltra	Casa de piedra	rockyclay	60	431.6	867
2018-01-29	1971	groasis	2.9	normal	arid	Opuntia echios var. echios Howell	Baltra	Casa de piedra	rockyclay	60	431.6	1097
2018-07-11	1971	groasis	2.9	good	arid	Opuntia echios var. echios Howell	Baltra	Casa de piedra	rockyclay	60	431.6	1260
2019-01-12	1971	groasis	NA	good	arid	Opuntia echios var. echios Howell	Baltra	Casa de piedra	rockyclay	60	431.6	1445
2019-05-30	1971	groasis	NA	bad	arid	Opuntia echios var. echios Howell	Baltra	Casa de piedra	rockyclay	60	431.6	1583
2015-01-28	1974	groasis	5	good	arid	Opuntia echios var. echios Howell	Baltra	Casa de piedra	rockyclay	59	431.6	0
2015-02-23	1974	groasis	6.5	good	arid	Opuntia echios var. echios Howell	Baltra	Casa de piedra	rockyclay	59	431.6	26
2015-03-17	1974	groasis	6.5	good	arid	Opuntia echios var. echios Howell	Baltra	Casa de piedra	rockyclay	59	431.6	48
2015-04-10	1974	groasis	6.5	good	arid	Opuntia echios var. echios Howell	Baltra	Casa de piedra	rockyclay	59	431.6	72
2015-05-08	1974	groasis	7	good	arid	Opuntia echios var. echios Howell	Baltra	Casa de piedra	rockyclay	59	431.6	100
2015-06-03	1974	groasis	7	good	arid	Opuntia echios var. echios Howell	Baltra	Casa de piedra	rockyclay	59	431.6	126
2015-07-09	1974	groasis	7	good	arid	Opuntia echios var. echios Howell	Baltra	Casa de piedra	rockyclay	59	431.6	162
2015-08-12	1974	groasis	7.5	good	arid	Opuntia echios var. echios Howell	Baltra	Casa de piedra	rockyclay	59	431.6	196
2015-09-15	1974	groasis	7.5	normal	arid	Opuntia echios var. echios Howell	Baltra	Casa de piedra	rockyclay	59	431.6	230
2015-11-12	1974	groasis	7.5	normal	arid	Opuntia echios var. echios Howell	Baltra	Casa de piedra	rockyclay	59	431.6	288
2015-12-17	1974	groasis	9.5	good	arid	Opuntia echios var. echios Howell	Baltra	Casa de piedra	rockyclay	59	431.6	323
2016-01-14	1974	groasis	12	good	arid	Opuntia echios var. echios Howell	Baltra	Casa de piedra	rockyclay	59	431.6	351
2016-03-03	1974	groasis	15	good	arid	Opuntia echios var. echios Howell	Baltra	Casa de piedra	rockyclay	59	431.6	400
2016-05-12	1974	groasis	15	good	arid	Opuntia echios var. echios Howell	Baltra	Casa de piedra	rockyclay	59	431.6	470
2016-06-20	1974	groasis	16	good	arid	Opuntia echios var. echios Howell	Baltra	Casa de piedra	rockyclay	59	431.6	509
2016-08-16	1974	groasis	17	good	arid	Opuntia echios var. echios Howell	Baltra	Casa de piedra	rockyclay	59	431.6	566
2016-11-21	1974	groasis	19	good	arid	Opuntia echios var. echios Howell	Baltra	Casa de piedra	rockyclay	59	431.6	663
2017-01-26	1974	groasis	19.5	good	arid	Opuntia echios var. echios Howell	Baltra	Casa de piedra	rockyclay	59	431.6	729
2017-06-13	1974	groasis	28	good	arid	Opuntia echios var. echios Howell	Baltra	Casa de piedra	rockyclay	59	431.6	867
2018-01-29	1974	groasis	28	good	arid	Opuntia echios var. echios Howell	Baltra	Casa de piedra	rockyclay	59	431.6	1097
2018-07-12	1974	groasis	34	good	arid	Opuntia echios var. echios Howell	Baltra	Casa de piedra	rockyclay	59	431.6	1261
2019-01-12	1974	groasis	NA	good	arid	Opuntia echios var. echios Howell	Baltra	Casa de piedra	rockyclay	59	431.6	1445
2019-05-30	1974	groasis	NA	good	arid	Opuntia echios var. echios Howell	Baltra	Casa de piedra	rockyclay	59	431.6	1583
2015-01-28	1976	groasis	2	good	arid	Opuntia echios var. echios Howell	Baltra	Casa de piedra	rockyclay	59	431.6	0
2015-02-23	1976	groasis	2.5	good	arid	Opuntia echios var. echios Howell	Baltra	Casa de piedra	rockyclay	59	431.6	26
2015-03-17	1976	groasis	3	good	arid	Opuntia echios var. echios Howell	Baltra	Casa de piedra	rockyclay	59	431.6	48
2015-04-10	1976	groasis	3	good	arid	Opuntia echios var. echios Howell	Baltra	Casa de piedra	rockyclay	59	431.6	72
2015-05-08	1976	groasis	3.5	good	arid	Opuntia echios var. echios Howell	Baltra	Casa de piedra	rockyclay	59	431.6	100
2015-06-03	1976	groasis	4	good	arid	Opuntia echios var. echios Howell	Baltra	Casa de piedra	rockyclay	59	431.6	126
2015-07-09	1976	groasis	5	good	arid	Opuntia echios var. echios Howell	Baltra	Casa de piedra	rockyclay	59	431.6	162
2015-08-12	1976	groasis	5.5	good	arid	Opuntia echios var. echios Howell	Baltra	Casa de piedra	rockyclay	59	431.6	196
2015-09-18	1976	groasis	7	normal	arid	Opuntia echios var. echios Howell	Baltra	Casa de piedra	rockyclay	59	431.6	233
2015-12-17	1976	groasis	8.5	good	arid	Opuntia echios var. echios Howell	Baltra	Casa de piedra	rockyclay	59	431.6	323
2016-01-14	1976	groasis	9	good	arid	Opuntia echios var. echios Howell	Baltra	Casa de piedra	rockyclay	59	431.6	351
2016-03-03	1976	groasis	9	good	arid	Opuntia echios var. echios Howell	Baltra	Casa de piedra	rockyclay	59	431.6	400
2016-05-12	1976	groasis	10	good	arid	Opuntia echios var. echios Howell	Baltra	Casa de piedra	rockyclay	59	431.6	470
2016-06-20	1976	groasis	11	good	arid	Opuntia echios var. echios Howell	Baltra	Casa de piedra	rockyclay	59	431.6	509
2016-08-16	1976	groasis	11.5	good	arid	Opuntia echios var. echios Howell	Baltra	Casa de piedra	rockyclay	59	431.6	566
2016-11-21	1976	groasis	13	good	arid	Opuntia echios var. echios Howell	Baltra	Casa de piedra	rockyclay	59	431.6	663
2017-01-26	1976	groasis	14	good	arid	Opuntia echios var. echios Howell	Baltra	Casa de piedra	rockyclay	59	431.6	729
2017-06-13	1976	groasis	14.83	good	arid	Opuntia echios var. echios Howell	Baltra	Casa de piedra	rockyclay	59	431.6	867
2018-01-29	1976	groasis	16	good	arid	Opuntia echios var. echios Howell	Baltra	Casa de piedra	rockyclay	59	431.6	1097
2018-07-11	1976	groasis	16	normal	arid	Opuntia echios var. echios Howell	Baltra	Casa de piedra	rockyclay	59	431.6	1260
2019-01-12	1976	groasis	NA	good	arid	Opuntia echios var. echios Howell	Baltra	Casa de piedra	rockyclay	59	431.6	1445
2019-05-30	1976	groasis	NA	good	arid	Opuntia echios var. echios Howell	Baltra	Casa de piedra	rockyclay	59	431.6	1583
2015-01-28	1979	groasis	2.5	good	arid	Opuntia echios var. echios Howell	Baltra	Casa de piedra	rockyclay	59	431.6	0
2015-02-23	1979	groasis	3	good	arid	Opuntia echios var. echios Howell	Baltra	Casa de piedra	rockyclay	59	431.6	26
2015-03-17	1979	groasis	4	good	arid	Opuntia echios var. echios Howell	Baltra	Casa de piedra	rockyclay	59	431.6	48
2015-04-10	1979	groasis	5	good	arid	Opuntia echios var. echios Howell	Baltra	Casa de piedra	rockyclay	59	431.6	72
2015-05-08	1979	groasis	5	good	arid	Opuntia echios var. echios Howell	Baltra	Casa de piedra	rockyclay	59	431.6	100
2015-06-03	1979	groasis	5	good	arid	Opuntia echios var. echios Howell	Baltra	Casa de piedra	rockyclay	59	431.6	126
2015-07-09	1979	groasis	5	good	arid	Opuntia echios var. echios Howell	Baltra	Casa de piedra	rockyclay	59	431.6	162
2015-08-12	1979	groasis	5	bad	arid	Opuntia echios var. echios Howell	Baltra	Casa de piedra	rockyclay	59	431.6	196
2015-09-18	1979	groasis	5	dead	arid	Opuntia echios var. echios Howell	Baltra	Casa de piedra	rockyclay	59	431.6	233
2015-01-28	1980	groasis	2	good	arid	Opuntia echios var. echios Howell	Baltra	Casa de piedra	rockyclay	59	431.6	0
2015-02-23	1980	groasis	2	good	arid	Opuntia echios var. echios Howell	Baltra	Casa de piedra	rockyclay	59	431.6	26
2015-03-17	1980	groasis	2.5	good	arid	Opuntia echios var. echios Howell	Baltra	Casa de piedra	rockyclay	59	431.6	48
2015-04-10	1980	groasis	2.5	good	arid	Opuntia echios var. echios Howell	Baltra	Casa de piedra	rockyclay	59	431.6	72
2015-05-08	1980	groasis	2.5	good	arid	Opuntia echios var. echios Howell	Baltra	Casa de piedra	rockyclay	59	431.6	100
2015-06-03	1980	groasis	3	good	arid	Opuntia echios var. echios Howell	Baltra	Casa de piedra	rockyclay	59	431.6	126
2015-07-09	1980	groasis	3	good	arid	Opuntia echios var. echios Howell	Baltra	Casa de piedra	rockyclay	59	431.6	162
2015-08-12	1980	groasis	3	good	arid	Opuntia echios var. echios Howell	Baltra	Casa de piedra	rockyclay	59	431.6	196
2015-09-15	1980	groasis	3	good	arid	Opuntia echios var. echios Howell	Baltra	Casa de piedra	rockyclay	59	431.6	230
2015-12-17	1980	groasis	3.5	good	arid	Opuntia echios var. echios Howell	Baltra	Casa de piedra	rockyclay	59	431.6	323
2016-03-03	1980	groasis	3.5	good	arid	Opuntia echios var. echios Howell	Baltra	Casa de piedra	rockyclay	59	431.6	400
2016-05-12	1980	groasis	3.5	good	arid	Opuntia echios var. echios Howell	Baltra	Casa de piedra	rockyclay	59	431.6	470
2016-06-20	1980	groasis	4	good	arid	Opuntia echios var. echios Howell	Baltra	Casa de piedra	rockyclay	59	431.6	509
2016-08-16	1980	groasis	4	good	arid	Opuntia echios var. echios Howell	Baltra	Casa de piedra	rockyclay	59	431.6	566
2016-11-21	1980	groasis	4	good	arid	Opuntia echios var. echios Howell	Baltra	Casa de piedra	rockyclay	59	431.6	663
2017-01-26	1980	groasis	4.14	good	arid	Opuntia echios var. echios Howell	Baltra	Casa de piedra	rockyclay	59	431.6	729
2017-06-13	1980	groasis	4.5	good	arid	Opuntia echios var. echios Howell	Baltra	Casa de piedra	rockyclay	59	431.6	867
2018-01-29	1980	groasis	5	good	arid	Opuntia echios var. echios Howell	Baltra	Casa de piedra	rockyclay	59	431.6	1097
2018-07-11	1980	groasis	7.5	good	arid	Opuntia echios var. echios Howell	Baltra	Casa de piedra	rockyclay	59	431.6	1260
2019-01-12	1980	groasis	NA	good	arid	Opuntia echios var. echios Howell	Baltra	Casa de piedra	rockyclay	59	431.6	1445
2019-05-30	1980	groasis	NA	good	arid	Opuntia echios var. echios Howell	Baltra	Casa de piedra	rockyclay	59	431.6	1583
2015-01-28	1983	groasis	4.5	good	arid	Opuntia echios var. echios Howell	Baltra	Casa de piedra	rockyclay	59	431.6	0
2015-02-23	1983	groasis	6	good	arid	Opuntia echios var. echios Howell	Baltra	Casa de piedra	rockyclay	59	431.6	26
2015-03-17	1983	groasis	9	good	arid	Opuntia echios var. echios Howell	Baltra	Casa de piedra	rockyclay	59	431.6	48
2015-04-10	1983	groasis	9	good	arid	Opuntia echios var. echios Howell	Baltra	Casa de piedra	rockyclay	59	431.6	72
2015-05-08	1983	groasis	9	good	arid	Opuntia echios var. echios Howell	Baltra	Casa de piedra	rockyclay	59	431.6	100
2015-06-03	1983	groasis	9	good	arid	Opuntia echios var. echios Howell	Baltra	Casa de piedra	rockyclay	59	431.6	126
2015-07-09	1983	groasis	9	good	arid	Opuntia echios var. echios Howell	Baltra	Casa de piedra	rockyclay	59	431.6	162
2015-08-12	1983	groasis	9	good	arid	Opuntia echios var. echios Howell	Baltra	Casa de piedra	rockyclay	59	431.6	196
2015-09-15	1983	groasis	9	good	arid	Opuntia echios var. echios Howell	Baltra	Casa de piedra	rockyclay	59	431.6	230
2015-11-12	1983	groasis	9	good	arid	Opuntia echios var. echios Howell	Baltra	Casa de piedra	rockyclay	59	431.6	288
2015-12-17	1983	groasis	10	good	arid	Opuntia echios var. echios Howell	Baltra	Casa de piedra	rockyclay	59	431.6	323
2016-01-14	1983	groasis	11	good	arid	Opuntia echios var. echios Howell	Baltra	Casa de piedra	rockyclay	59	431.6	351
2016-03-03	1983	groasis	15	good	arid	Opuntia echios var. echios Howell	Baltra	Casa de piedra	rockyclay	59	431.6	400
2016-05-12	1983	groasis	17	good	arid	Opuntia echios var. echios Howell	Baltra	Casa de piedra	rockyclay	59	431.6	470
2016-06-20	1983	groasis	19	good	arid	Opuntia echios var. echios Howell	Baltra	Casa de piedra	rockyclay	59	431.6	509
2016-08-16	1983	groasis	19	good	arid	Opuntia echios var. echios Howell	Baltra	Casa de piedra	rockyclay	59	431.6	566
2016-11-21	1983	groasis	20	good	arid	Opuntia echios var. echios Howell	Baltra	Casa de piedra	rockyclay	59	431.6	663
2017-01-26	1983	groasis	20	good	arid	Opuntia echios var. echios Howell	Baltra	Casa de piedra	rockyclay	59	431.6	729
2017-06-13	1983	groasis	28	good	arid	Opuntia echios var. echios Howell	Baltra	Casa de piedra	rockyclay	59	431.6	867
2018-01-29	1983	groasis	30	good	arid	Opuntia echios var. echios Howell	Baltra	Casa de piedra	rockyclay	59	431.6	1097
2018-07-11	1983	groasis	30	good	arid	Opuntia echios var. echios Howell	Baltra	Casa de piedra	rockyclay	59	431.6	1260
2019-01-12	1983	groasis	NA	good	arid	Opuntia echios var. echios Howell	Baltra	Casa de piedra	rockyclay	59	431.6	1445
2019-05-30	1983	groasis	NA	good	arid	Opuntia echios var. echios Howell	Baltra	Casa de piedra	rockyclay	59	431.6	1583
2015-01-28	1984	groasis	2.5	good	arid	Opuntia echios var. echios Howell	Baltra	Casa de piedra	rockyclay	59	431.6	0
2015-02-23	1984	groasis	3	good	arid	Opuntia echios var. echios Howell	Baltra	Casa de piedra	rockyclay	59	431.6	26
2015-03-17	1984	groasis	4	good	arid	Opuntia echios var. echios Howell	Baltra	Casa de piedra	rockyclay	59	431.6	48
2015-04-10	1984	groasis	5	good	arid	Opuntia echios var. echios Howell	Baltra	Casa de piedra	rockyclay	59	431.6	72
2015-05-08	1984	groasis	5	good	arid	Opuntia echios var. echios Howell	Baltra	Casa de piedra	rockyclay	59	431.6	100
2015-06-03	1984	groasis	5	good	arid	Opuntia echios var. echios Howell	Baltra	Casa de piedra	rockyclay	59	431.6	126
2015-07-09	1984	groasis	5	good	arid	Opuntia echios var. echios Howell	Baltra	Casa de piedra	rockyclay	59	431.6	162
2015-08-12	1984	groasis	5	good	arid	Opuntia echios var. echios Howell	Baltra	Casa de piedra	rockyclay	59	431.6	196
2015-09-15	1984	groasis	5	good	arid	Opuntia echios var. echios Howell	Baltra	Casa de piedra	rockyclay	59	431.6	230
2015-12-17	1984	groasis	5	normal	arid	Opuntia echios var. echios Howell	Baltra	Casa de piedra	rockyclay	59	431.6	323
2016-03-03	1984	groasis	10	good	arid	Opuntia echios var. echios Howell	Baltra	Casa de piedra	rockyclay	59	431.6	400
2016-05-12	1984	groasis	10	good	arid	Opuntia echios var. echios Howell	Baltra	Casa de piedra	rockyclay	59	431.6	470
2016-06-20	1984	groasis	10	good	arid	Opuntia echios var. echios Howell	Baltra	Casa de piedra	rockyclay	59	431.6	509
2016-08-16	1984	groasis	13	good	arid	Opuntia echios var. echios Howell	Baltra	Casa de piedra	rockyclay	59	431.6	566
2016-11-21	1984	groasis	13	good	arid	Opuntia echios var. echios Howell	Baltra	Casa de piedra	rockyclay	59	431.6	663
2017-01-27	1984	groasis	14	good	arid	Opuntia echios var. echios Howell	Baltra	Casa de piedra	rockyclay	59	431.6	730
2017-06-13	1984	groasis	16.5	good	arid	Opuntia echios var. echios Howell	Baltra	Casa de piedra	rockyclay	59	431.6	867
2018-01-29	1984	groasis	18.6	good	arid	Opuntia echios var. echios Howell	Baltra	Casa de piedra	rockyclay	59	431.6	1097
2018-07-11	1984	groasis	20.5	good	arid	Opuntia echios var. echios Howell	Baltra	Casa de piedra	rockyclay	59	431.6	1260
2019-01-12	1984	groasis	NA	good	arid	Opuntia echios var. echios Howell	Baltra	Casa de piedra	rockyclay	59	431.6	1445
2019-05-30	1984	groasis	NA	good	arid	Opuntia echios var. echios Howell	Baltra	Casa de piedra	rockyclay	59	431.6	1583
2015-01-28	1985	groasis	3.5	good	arid	Opuntia echios var. echios Howell	Baltra	Casa de piedra	rockyclay	60	431.6	0
2015-02-23	1985	groasis	4	good	arid	Opuntia echios var. echios Howell	Baltra	Casa de piedra	rockyclay	60	431.6	26
2015-03-17	1985	groasis	5	good	arid	Opuntia echios var. echios Howell	Baltra	Casa de piedra	rockyclay	60	431.6	48
2015-04-10	1985	groasis	5	good	arid	Opuntia echios var. echios Howell	Baltra	Casa de piedra	rockyclay	60	431.6	72
2015-05-08	1985	groasis	5	good	arid	Opuntia echios var. echios Howell	Baltra	Casa de piedra	rockyclay	60	431.6	100
2015-06-03	1985	groasis	5	good	arid	Opuntia echios var. echios Howell	Baltra	Casa de piedra	rockyclay	60	431.6	126
2015-07-09	1985	groasis	5	good	arid	Opuntia echios var. echios Howell	Baltra	Casa de piedra	rockyclay	60	431.6	162
2015-08-12	1985	groasis	5	dead	arid	Opuntia echios var. echios Howell	Baltra	Casa de piedra	rockyclay	60	431.6	196
2015-09-15	1985	groasis	5	dead	arid	Opuntia echios var. echios Howell	Baltra	Casa de piedra	rockyclay	60	431.6	230
2015-11-12	1985	groasis	5	dead	arid	Opuntia echios var. echios Howell	Baltra	Casa de piedra	rockyclay	60	431.6	288
2015-12-17	1985	groasis	5	dead	arid	Opuntia echios var. echios Howell	Baltra	Casa de piedra	rockyclay	60	431.6	323
2016-03-03	1985	groasis	5	dead	arid	Opuntia echios var. echios Howell	Baltra	Casa de piedra	rockyclay	60	431.6	400
2015-01-28	1987	groasis	5	good	arid	Opuntia echios var. echios Howell	Baltra	Casa de piedra	rockyclay	59	431.6	0
2015-02-23	1987	groasis	6	good	arid	Opuntia echios var. echios Howell	Baltra	Casa de piedra	rockyclay	59	431.6	26
2015-03-17	1987	groasis	7	good	arid	Opuntia echios var. echios Howell	Baltra	Casa de piedra	rockyclay	59	431.6	48
2015-04-10	1987	groasis	7	good	arid	Opuntia echios var. echios Howell	Baltra	Casa de piedra	rockyclay	59	431.6	72
2015-05-08	1987	groasis	7	good	arid	Opuntia echios var. echios Howell	Baltra	Casa de piedra	rockyclay	59	431.6	100
2015-06-03	1987	groasis	7	good	arid	Opuntia echios var. echios Howell	Baltra	Casa de piedra	rockyclay	59	431.6	126
2015-07-09	1987	groasis	7	good	arid	Opuntia echios var. echios Howell	Baltra	Casa de piedra	rockyclay	59	431.6	162
2015-08-12	1987	groasis	7	good	arid	Opuntia echios var. echios Howell	Baltra	Casa de piedra	rockyclay	59	431.6	196
2015-09-15	1987	groasis	7	good	arid	Opuntia echios var. echios Howell	Baltra	Casa de piedra	rockyclay	59	431.6	230
2015-12-17	1987	groasis	7.5	good	arid	Opuntia echios var. echios Howell	Baltra	Casa de piedra	rockyclay	59	431.6	323
2016-03-03	1987	groasis	8	good	arid	Opuntia echios var. echios Howell	Baltra	Casa de piedra	rockyclay	59	431.6	400
2016-05-12	1987	groasis	8	good	arid	Opuntia echios var. echios Howell	Baltra	Casa de piedra	rockyclay	59	431.6	470
2016-06-20	1987	groasis	8	good	arid	Opuntia echios var. echios Howell	Baltra	Casa de piedra	rockyclay	59	431.6	509
2016-08-16	1987	groasis	10	good	arid	Opuntia echios var. echios Howell	Baltra	Casa de piedra	rockyclay	59	431.6	566
2016-11-21	1987	groasis	13	good	arid	Opuntia echios var. echios Howell	Baltra	Casa de piedra	rockyclay	59	431.6	663
2017-01-27	1987	groasis	13	good	arid	Opuntia echios var. echios Howell	Baltra	Casa de piedra	rockyclay	59	431.6	730
2017-06-13	1987	groasis	17	good	arid	Opuntia echios var. echios Howell	Baltra	Casa de piedra	rockyclay	59	431.6	867
2018-01-29	1987	groasis	18	good	arid	Opuntia echios var. echios Howell	Baltra	Casa de piedra	rockyclay	59	431.6	1097
2018-07-12	1987	groasis	20	good	arid	Opuntia echios var. echios Howell	Baltra	Casa de piedra	rockyclay	59	431.6	1261
2019-01-12	1987	groasis	NA	good	arid	Opuntia echios var. echios Howell	Baltra	Casa de piedra	rockyclay	59	431.6	1445
2019-05-30	1987	groasis	NA	good	arid	Opuntia echios var. echios Howell	Baltra	Casa de piedra	rockyclay	59	431.6	1583
2015-01-28	1988	groasis	4	good	arid	Opuntia echios var. echios Howell	Baltra	Casa de piedra	rockyclay	59	431.6	0
2015-02-23	1988	groasis	5	good	arid	Opuntia echios var. echios Howell	Baltra	Casa de piedra	rockyclay	59	431.6	26
2015-03-17	1988	groasis	6	good	arid	Opuntia echios var. echios Howell	Baltra	Casa de piedra	rockyclay	59	431.6	48
2015-04-10	1988	groasis	8	good	arid	Opuntia echios var. echios Howell	Baltra	Casa de piedra	rockyclay	59	431.6	72
2015-05-08	1988	groasis	8	good	arid	Opuntia echios var. echios Howell	Baltra	Casa de piedra	rockyclay	59	431.6	100
2015-06-03	1988	groasis	8	good	arid	Opuntia echios var. echios Howell	Baltra	Casa de piedra	rockyclay	59	431.6	126
2015-07-09	1988	groasis	8	good	arid	Opuntia echios var. echios Howell	Baltra	Casa de piedra	rockyclay	59	431.6	162
2015-08-12	1988	groasis	8	good	arid	Opuntia echios var. echios Howell	Baltra	Casa de piedra	rockyclay	59	431.6	196
2015-09-15	1988	groasis	8	good	arid	Opuntia echios var. echios Howell	Baltra	Casa de piedra	rockyclay	59	431.6	230
2015-11-12	1988	groasis	8	good	arid	Opuntia echios var. echios Howell	Baltra	Casa de piedra	rockyclay	59	431.6	288
2016-03-03	1988	groasis	8	dead	arid	Opuntia echios var. echios Howell	Baltra	Casa de piedra	rockyclay	59	431.6	400
2015-01-28	1990	groasis	3	good	arid	Opuntia echios var. echios Howell	Baltra	Casa de piedra	rockyclay	60	431.6	0
2015-02-23	1990	groasis	3	good	arid	Opuntia echios var. echios Howell	Baltra	Casa de piedra	rockyclay	60	431.6	26
2015-03-17	1990	groasis	4	good	arid	Opuntia echios var. echios Howell	Baltra	Casa de piedra	rockyclay	60	431.6	48
2015-04-10	1990	groasis	4	good	arid	Opuntia echios var. echios Howell	Baltra	Casa de piedra	rockyclay	60	431.6	72
2015-05-08	1990	groasis	4	good	arid	Opuntia echios var. echios Howell	Baltra	Casa de piedra	rockyclay	60	431.6	100
2015-06-03	1990	groasis	4	good	arid	Opuntia echios var. echios Howell	Baltra	Casa de piedra	rockyclay	60	431.6	126
2015-07-09	1990	groasis	4	good	arid	Opuntia echios var. echios Howell	Baltra	Casa de piedra	rockyclay	60	431.6	162
2015-08-12	1990	groasis	4	good	arid	Opuntia echios var. echios Howell	Baltra	Casa de piedra	rockyclay	60	431.6	196
2015-09-15	1990	groasis	4	good	arid	Opuntia echios var. echios Howell	Baltra	Casa de piedra	rockyclay	60	431.6	230
2015-11-12	1990	groasis	5	good	arid	Opuntia echios var. echios Howell	Baltra	Casa de piedra	rockyclay	60	431.6	288
2015-12-17	1990	groasis	5	good	arid	Opuntia echios var. echios Howell	Baltra	Casa de piedra	rockyclay	60	431.6	323
2016-03-03	1990	groasis	5	good	arid	Opuntia echios var. echios Howell	Baltra	Casa de piedra	rockyclay	60	431.6	400
2016-05-12	1990	groasis	5	good	arid	Opuntia echios var. echios Howell	Baltra	Casa de piedra	rockyclay	60	431.6	470
2016-06-20	1990	groasis	5	good	arid	Opuntia echios var. echios Howell	Baltra	Casa de piedra	rockyclay	60	431.6	509
2016-08-16	1990	groasis	6	good	arid	Opuntia echios var. echios Howell	Baltra	Casa de piedra	rockyclay	60	431.6	566
2016-11-21	1990	groasis	6	good	arid	Opuntia echios var. echios Howell	Baltra	Casa de piedra	rockyclay	60	431.6	663
2017-01-27	1990	groasis	7	good	arid	Opuntia echios var. echios Howell	Baltra	Casa de piedra	rockyclay	60	431.6	730
2017-06-13	1990	groasis	7	dead	arid	Opuntia echios var. echios Howell	Baltra	Casa de piedra	rockyclay	60	431.6	867
2015-01-28	1992	groasis	2	good	arid	Opuntia echios var. echios Howell	Baltra	Casa de piedra	rockyclay	59	431.6	0
2015-02-23	1992	groasis	2	good	arid	Opuntia echios var. echios Howell	Baltra	Casa de piedra	rockyclay	59	431.6	26
2015-03-17	1992	groasis	2	good	arid	Opuntia echios var. echios Howell	Baltra	Casa de piedra	rockyclay	59	431.6	48
2015-04-10	1992	groasis	2	good	arid	Opuntia echios var. echios Howell	Baltra	Casa de piedra	rockyclay	59	431.6	72
2015-05-08	1992	groasis	2	good	arid	Opuntia echios var. echios Howell	Baltra	Casa de piedra	rockyclay	59	431.6	100
2015-06-03	1992	groasis	2	good	arid	Opuntia echios var. echios Howell	Baltra	Casa de piedra	rockyclay	59	431.6	126
2015-07-09	1992	groasis	2	good	arid	Opuntia echios var. echios Howell	Baltra	Casa de piedra	rockyclay	59	431.6	162
2015-08-12	1992	groasis	2	good	arid	Opuntia echios var. echios Howell	Baltra	Casa de piedra	rockyclay	59	431.6	196
2015-11-12	1992	groasis	2	normal	arid	Opuntia echios var. echios Howell	Baltra	Casa de piedra	rockyclay	59	431.6	288
2015-12-17	1992	groasis	2	good	arid	Opuntia echios var. echios Howell	Baltra	Casa de piedra	rockyclay	59	431.6	323
2016-03-03	1992	groasis	5	normal	arid	Opuntia echios var. echios Howell	Baltra	Casa de piedra	rockyclay	59	431.6	400
2016-05-12	1992	groasis	5	good	arid	Opuntia echios var. echios Howell	Baltra	Casa de piedra	rockyclay	59	431.6	470
2016-06-20	1992	groasis	5	good	arid	Opuntia echios var. echios Howell	Baltra	Casa de piedra	rockyclay	59	431.6	509
2016-08-16	1992	groasis	6	good	arid	Opuntia echios var. echios Howell	Baltra	Casa de piedra	rockyclay	59	431.6	566
2016-11-21	1992	groasis	6	good	arid	Opuntia echios var. echios Howell	Baltra	Casa de piedra	rockyclay	59	431.6	663
2017-01-27	1992	groasis	6.5	good	arid	Opuntia echios var. echios Howell	Baltra	Casa de piedra	rockyclay	59	431.6	730
2017-06-13	1992	groasis	7	normal	arid	Opuntia echios var. echios Howell	Baltra	Casa de piedra	rockyclay	59	431.6	867
2018-01-30	1992	groasis	8	good	arid	Opuntia echios var. echios Howell	Baltra	Casa de piedra	rockyclay	59	431.6	1098
2018-07-11	1992	groasis	8	bad	arid	Opuntia echios var. echios Howell	Baltra	Casa de piedra	rockyclay	59	431.6	1260
2019-01-12	1992	groasis	NA	dead	arid	Opuntia echios var. echios Howell	Baltra	Casa de piedra	rockyclay	59	431.6	1445
2015-01-28	1993	groasis	2	good	arid	Opuntia echios var. echios Howell	Baltra	Casa de piedra	rockyclay	58	431.6	0
2015-02-23	1993	groasis	3	good	arid	Opuntia echios var. echios Howell	Baltra	Casa de piedra	rockyclay	58	431.6	26
2015-03-17	1993	groasis	3	good	arid	Opuntia echios var. echios Howell	Baltra	Casa de piedra	rockyclay	58	431.6	48
2015-04-10	1993	groasis	4	good	arid	Opuntia echios var. echios Howell	Baltra	Casa de piedra	rockyclay	58	431.6	72
2015-05-08	1993	groasis	4	good	arid	Opuntia echios var. echios Howell	Baltra	Casa de piedra	rockyclay	58	431.6	100
2015-06-03	1993	groasis	4	good	arid	Opuntia echios var. echios Howell	Baltra	Casa de piedra	rockyclay	58	431.6	126
2015-07-09	1993	groasis	4	good	arid	Opuntia echios var. echios Howell	Baltra	Casa de piedra	rockyclay	58	431.6	162
2015-08-12	1993	groasis	4	normal	arid	Opuntia echios var. echios Howell	Baltra	Casa de piedra	rockyclay	58	431.6	196
2015-11-12	1993	groasis	4	bad	arid	Opuntia echios var. echios Howell	Baltra	Casa de piedra	rockyclay	58	431.6	288
2015-12-17	1993	groasis	4.5	normal	arid	Opuntia echios var. echios Howell	Baltra	Casa de piedra	rockyclay	58	431.6	323
2016-03-03	1993	groasis	5	normal	arid	Opuntia echios var. echios Howell	Baltra	Casa de piedra	rockyclay	58	431.6	400
2016-05-12	1993	groasis	5	normal	arid	Opuntia echios var. echios Howell	Baltra	Casa de piedra	rockyclay	58	431.6	470
2016-06-20	1993	groasis	5	good	arid	Opuntia echios var. echios Howell	Baltra	Casa de piedra	rockyclay	58	431.6	509
2016-08-16	1993	groasis	5	good	arid	Opuntia echios var. echios Howell	Baltra	Casa de piedra	rockyclay	58	431.6	566
2016-11-21	1993	groasis	5	good	arid	Opuntia echios var. echios Howell	Baltra	Casa de piedra	rockyclay	58	431.6	663
2017-01-27	1993	groasis	6	good	arid	Opuntia echios var. echios Howell	Baltra	Casa de piedra	rockyclay	58	431.6	730
2017-06-13	1993	groasis	6	good	arid	Opuntia echios var. echios Howell	Baltra	Casa de piedra	rockyclay	58	431.6	867
2018-01-30	1993	groasis	6	normal	arid	Opuntia echios var. echios Howell	Baltra	Casa de piedra	rockyclay	58	431.6	1098
2018-07-12	1993	groasis	6	normal	arid	Opuntia echios var. echios Howell	Baltra	Casa de piedra	rockyclay	58	431.6	1261
2019-01-12	1993	groasis	NA	good	arid	Opuntia echios var. echios Howell	Baltra	Casa de piedra	rockyclay	58	431.6	1445
2019-05-30	1993	groasis	NA	normal	arid	Opuntia echios var. echios Howell	Baltra	Casa de piedra	rockyclay	58	431.6	1583
2015-01-28	1994	groasis	2.5	good	arid	Opuntia echios var. echios Howell	Baltra	Casa de piedra	rockyclay	59	431.6	0
2015-02-23	1994	groasis	3	good	arid	Opuntia echios var. echios Howell	Baltra	Casa de piedra	rockyclay	59	431.6	26
2015-03-17	1994	groasis	3	good	arid	Opuntia echios var. echios Howell	Baltra	Casa de piedra	rockyclay	59	431.6	48
2015-04-10	1994	groasis	3	good	arid	Opuntia echios var. echios Howell	Baltra	Casa de piedra	rockyclay	59	431.6	72
2015-05-08	1994	groasis	3.5	good	arid	Opuntia echios var. echios Howell	Baltra	Casa de piedra	rockyclay	59	431.6	100
2015-06-03	1994	groasis	3.5	dead	arid	Opuntia echios var. echios Howell	Baltra	Casa de piedra	rockyclay	59	431.6	126
2016-05-12	1994	groasis	3.5	good	arid	Opuntia echios var. echios Howell	Baltra	Casa de piedra	rockyclay	59	431.6	470
2016-06-20	1994	groasis	3.5	good	arid	Opuntia echios var. echios Howell	Baltra	Casa de piedra	rockyclay	59	431.6	509
2016-08-16	1994	groasis	4	bad	arid	Opuntia echios var. echios Howell	Baltra	Casa de piedra	rockyclay	59	431.6	566
2017-06-13	1994	groasis	4	dead	arid	Opuntia echios var. echios Howell	Baltra	Casa de piedra	rockyclay	59	431.6	867
2015-01-28	1996	groasis	2	good	arid	Opuntia echios var. echios Howell	Baltra	Casa de piedra	rockyclay	59	431.6	0
2015-02-23	1996	groasis	4	good	arid	Opuntia echios var. echios Howell	Baltra	Casa de piedra	rockyclay	59	431.6	26
2015-03-17	1996	groasis	5	good	arid	Opuntia echios var. echios Howell	Baltra	Casa de piedra	rockyclay	59	431.6	48
2015-04-10	1996	groasis	5	good	arid	Opuntia echios var. echios Howell	Baltra	Casa de piedra	rockyclay	59	431.6	72
2015-05-08	1996	groasis	5	good	arid	Opuntia echios var. echios Howell	Baltra	Casa de piedra	rockyclay	59	431.6	100
2015-06-03	1996	groasis	5	good	arid	Opuntia echios var. echios Howell	Baltra	Casa de piedra	rockyclay	59	431.6	126
2015-07-09	1996	groasis	5	good	arid	Opuntia echios var. echios Howell	Baltra	Casa de piedra	rockyclay	59	431.6	162
2015-08-12	1996	groasis	5	bad	arid	Opuntia echios var. echios Howell	Baltra	Casa de piedra	rockyclay	59	431.6	196
2015-11-12	1996	groasis	6	normal	arid	Opuntia echios var. echios Howell	Baltra	Casa de piedra	rockyclay	59	431.6	288
2015-12-17	1996	groasis	6	good	arid	Opuntia echios var. echios Howell	Baltra	Casa de piedra	rockyclay	59	431.6	323
2016-03-03	1996	groasis	8	normal	arid	Opuntia echios var. echios Howell	Baltra	Casa de piedra	rockyclay	59	431.6	400
2016-05-12	1996	groasis	10	normal	arid	Opuntia echios var. echios Howell	Baltra	Casa de piedra	rockyclay	59	431.6	470
2016-06-20	1996	groasis	10	good	arid	Opuntia echios var. echios Howell	Baltra	Casa de piedra	rockyclay	59	431.6	509
2016-08-16	1996	groasis	12	good	arid	Opuntia echios var. echios Howell	Baltra	Casa de piedra	rockyclay	59	431.6	566
2016-11-21	1996	groasis	13	good	arid	Opuntia echios var. echios Howell	Baltra	Casa de piedra	rockyclay	59	431.6	663
2017-01-27	1996	groasis	19.5	good	arid	Opuntia echios var. echios Howell	Baltra	Casa de piedra	rockyclay	59	431.6	730
2017-06-13	1996	groasis	22	good	arid	Opuntia echios var. echios Howell	Baltra	Casa de piedra	rockyclay	59	431.6	867
2018-01-29	1996	groasis	31	good	arid	Opuntia echios var. echios Howell	Baltra	Casa de piedra	rockyclay	59	431.6	1097
2018-07-12	1996	groasis	32	good	arid	Opuntia echios var. echios Howell	Baltra	Casa de piedra	rockyclay	59	431.6	1261
2019-01-12	1996	groasis	NA	good	arid	Opuntia echios var. echios Howell	Baltra	Casa de piedra	rockyclay	59	431.6	1445
2019-05-30	1996	groasis	NA	good	arid	Opuntia echios var. echios Howell	Baltra	Casa de piedra	rockyclay	59	431.6	1583
2015-01-28	1997	groasis	2	good	arid	Opuntia echios var. echios Howell	Baltra	Casa de piedra	rockyclay	58	431.6	0
2015-02-23	1997	groasis	3.6	good	arid	Opuntia echios var. echios Howell	Baltra	Casa de piedra	rockyclay	58	431.6	26
2015-03-17	1997	groasis	5.3	good	arid	Opuntia echios var. echios Howell	Baltra	Casa de piedra	rockyclay	58	431.6	48
2015-04-10	1997	groasis	6.9	good	arid	Opuntia echios var. echios Howell	Baltra	Casa de piedra	rockyclay	58	431.6	72
2015-05-08	1997	groasis	8.5	good	arid	Opuntia echios var. echios Howell	Baltra	Casa de piedra	rockyclay	58	431.6	100
2015-06-03	1997	groasis	10.2	good	arid	Opuntia echios var. echios Howell	Baltra	Casa de piedra	rockyclay	58	431.6	126
2015-07-09	1997	groasis	11.8	good	arid	Opuntia echios var. echios Howell	Baltra	Casa de piedra	rockyclay	58	431.6	162
2015-08-12	1997	groasis	16.7	dead	arid	Opuntia echios var. echios Howell	Baltra	Casa de piedra	rockyclay	58	431.6	196
2015-11-12	1997	groasis	20	bad	arid	Opuntia echios var. echios Howell	Baltra	Casa de piedra	rockyclay	58	431.6	288
2018-05-23	1997	groasis	20	dead	arid	Opuntia echios var. echios Howell	Baltra	Casa de piedra	rockyclay	58	431.6	1211
2015-01-28	2000	groasis	6	good	arid	Opuntia echios var. echios Howell	Baltra	Casa de piedra	rockyclay	60	431.6	0
2015-02-23	2000	groasis	6	good	arid	Opuntia echios var. echios Howell	Baltra	Casa de piedra	rockyclay	60	431.6	26
2015-03-17	2000	groasis	6	good	arid	Opuntia echios var. echios Howell	Baltra	Casa de piedra	rockyclay	60	431.6	48
2015-04-10	2000	groasis	6	good	arid	Opuntia echios var. echios Howell	Baltra	Casa de piedra	rockyclay	60	431.6	72
2015-05-08	2000	groasis	6.5	good	arid	Opuntia echios var. echios Howell	Baltra	Casa de piedra	rockyclay	60	431.6	100
2015-06-03	2000	groasis	6.5	bad	arid	Opuntia echios var. echios Howell	Baltra	Casa de piedra	rockyclay	60	431.6	126
2015-07-09	2000	groasis	6.5	bad	arid	Opuntia echios var. echios Howell	Baltra	Casa de piedra	rockyclay	60	431.6	162
2015-08-12	2000	groasis	6.5	bad	arid	Opuntia echios var. echios Howell	Baltra	Casa de piedra	rockyclay	60	431.6	196
2015-11-12	2000	groasis	22.5	bad	arid	Opuntia echios var. echios Howell	Baltra	Casa de piedra	rockyclay	60	431.6	288
2015-12-14	2000	groasis	22.5	bad	arid	Opuntia echios var. echios Howell	Baltra	Casa de piedra	rockyclay	60	431.6	320
2016-03-03	2000	groasis	22.5	dead	arid	Opuntia echios var. echios Howell	Baltra	Casa de piedra	rockyclay	60	431.6	400
2015-01-28	2002	groasis	2	good	arid	Opuntia echios var. echios Howell	Baltra	Casa de piedra	rockyclay	60	431.6	0
2015-02-23	2002	groasis	3	good	arid	Opuntia echios var. echios Howell	Baltra	Casa de piedra	rockyclay	60	431.6	26
2015-03-17	2002	groasis	4	good	arid	Opuntia echios var. echios Howell	Baltra	Casa de piedra	rockyclay	60	431.6	48
2015-04-10	2002	groasis	4	good	arid	Opuntia echios var. echios Howell	Baltra	Casa de piedra	rockyclay	60	431.6	72
2015-05-08	2002	groasis	4	good	arid	Opuntia echios var. echios Howell	Baltra	Casa de piedra	rockyclay	60	431.6	100
2015-06-03	2002	groasis	4	good	arid	Opuntia echios var. echios Howell	Baltra	Casa de piedra	rockyclay	60	431.6	126
2015-07-09	2002	groasis	4	good	arid	Opuntia echios var. echios Howell	Baltra	Casa de piedra	rockyclay	60	431.6	162
2015-08-12	2002	groasis	4	good	arid	Opuntia echios var. echios Howell	Baltra	Casa de piedra	rockyclay	60	431.6	196
2015-11-12	2002	groasis	6	bad	arid	Opuntia echios var. echios Howell	Baltra	Casa de piedra	rockyclay	60	431.6	288
2015-12-17	2002	groasis	8	good	arid	Opuntia echios var. echios Howell	Baltra	Casa de piedra	rockyclay	60	431.6	323
2016-03-03	2002	groasis	9	good	arid	Opuntia echios var. echios Howell	Baltra	Casa de piedra	rockyclay	60	431.6	400
2016-05-12	2002	groasis	9	good	arid	Opuntia echios var. echios Howell	Baltra	Casa de piedra	rockyclay	60	431.6	470
2016-06-20	2002	groasis	9	good	arid	Opuntia echios var. echios Howell	Baltra	Casa de piedra	rockyclay	60	431.6	509
2016-08-16	2002	groasis	9	good	arid	Opuntia echios var. echios Howell	Baltra	Casa de piedra	rockyclay	60	431.6	566
2016-11-21	2002	groasis	10	good	arid	Opuntia echios var. echios Howell	Baltra	Casa de piedra	rockyclay	60	431.6	663
2017-01-27	2002	groasis	10	good	arid	Opuntia echios var. echios Howell	Baltra	Casa de piedra	rockyclay	60	431.6	730
2017-06-14	2002	groasis	10.83	good	arid	Opuntia echios var. echios Howell	Baltra	Casa de piedra	rockyclay	60	431.6	868
2018-01-29	2002	groasis	12	good	arid	Opuntia echios var. echios Howell	Baltra	Casa de piedra	rockyclay	60	431.6	1097
2018-07-12	2002	groasis	12	good	arid	Opuntia echios var. echios Howell	Baltra	Casa de piedra	rockyclay	60	431.6	1261
2019-01-12	2002	groasis	NA	good	arid	Opuntia echios var. echios Howell	Baltra	Casa de piedra	rockyclay	60	431.6	1445
2019-05-30	2002	groasis	NA	good	arid	Opuntia echios var. echios Howell	Baltra	Casa de piedra	rockyclay	60	431.6	1583
2015-01-28	2003	groasis	4	good	arid	Opuntia echios var. echios Howell	Baltra	Casa de piedra	rockyclay	59	431.6	0
2015-02-23	2003	groasis	4	good	arid	Opuntia echios var. echios Howell	Baltra	Casa de piedra	rockyclay	59	431.6	26
2015-03-17	2003	groasis	5	good	arid	Opuntia echios var. echios Howell	Baltra	Casa de piedra	rockyclay	59	431.6	48
2015-04-10	2003	groasis	6	good	arid	Opuntia echios var. echios Howell	Baltra	Casa de piedra	rockyclay	59	431.6	72
2015-05-08	2003	groasis	6	good	arid	Opuntia echios var. echios Howell	Baltra	Casa de piedra	rockyclay	59	431.6	100
2015-06-03	2003	groasis	6	good	arid	Opuntia echios var. echios Howell	Baltra	Casa de piedra	rockyclay	59	431.6	126
2015-07-09	2003	groasis	6	good	arid	Opuntia echios var. echios Howell	Baltra	Casa de piedra	rockyclay	59	431.6	162
2015-08-12	2003	groasis	6	good	arid	Opuntia echios var. echios Howell	Baltra	Casa de piedra	rockyclay	59	431.6	196
2015-11-12	2003	groasis	6	good	arid	Opuntia echios var. echios Howell	Baltra	Casa de piedra	rockyclay	59	431.6	288
2015-12-17	2003	groasis	6	good	arid	Opuntia echios var. echios Howell	Baltra	Casa de piedra	rockyclay	59	431.6	323
2016-03-03	2003	groasis	7	good	arid	Opuntia echios var. echios Howell	Baltra	Casa de piedra	rockyclay	59	431.6	400
2016-05-12	2003	groasis	7	good	arid	Opuntia echios var. echios Howell	Baltra	Casa de piedra	rockyclay	59	431.6	470
2016-06-20	2003	groasis	7	good	arid	Opuntia echios var. echios Howell	Baltra	Casa de piedra	rockyclay	59	431.6	509
2016-08-16	2003	groasis	7	good	arid	Opuntia echios var. echios Howell	Baltra	Casa de piedra	rockyclay	59	431.6	566
2016-11-21	2003	groasis	7	good	arid	Opuntia echios var. echios Howell	Baltra	Casa de piedra	rockyclay	59	431.6	663
2017-01-27	2003	groasis	8	good	arid	Opuntia echios var. echios Howell	Baltra	Casa de piedra	rockyclay	59	431.6	730
2017-06-13	2003	groasis	10.08	good	arid	Opuntia echios var. echios Howell	Baltra	Casa de piedra	rockyclay	59	431.6	867
2018-01-29	2003	groasis	13	good	arid	Opuntia echios var. echios Howell	Baltra	Casa de piedra	rockyclay	59	431.6	1097
2018-07-12	2003	groasis	15	good	arid	Opuntia echios var. echios Howell	Baltra	Casa de piedra	rockyclay	59	431.6	1261
2019-01-12	2003	groasis	NA	good	arid	Opuntia echios var. echios Howell	Baltra	Casa de piedra	rockyclay	59	431.6	1445
2019-05-30	2003	groasis	NA	good	arid	Opuntia echios var. echios Howell	Baltra	Casa de piedra	rockyclay	59	431.6	1583
2015-01-28	2006	groasis	4	good	arid	Opuntia echios var. echios Howell	Baltra	Casa de piedra	rockyclay	59.18	431.6	0
2015-02-23	2006	groasis	4	good	arid	Opuntia echios var. echios Howell	Baltra	Casa de piedra	rockyclay	59.18	431.6	26
2015-03-17	2006	groasis	5	good	arid	Opuntia echios var. echios Howell	Baltra	Casa de piedra	rockyclay	59.18	431.6	48
2015-04-10	2006	groasis	5	good	arid	Opuntia echios var. echios Howell	Baltra	Casa de piedra	rockyclay	59.18	431.6	72
2015-05-08	2006	groasis	5	good	arid	Opuntia echios var. echios Howell	Baltra	Casa de piedra	rockyclay	59.18	431.6	100
2015-06-03	2006	groasis	5	good	arid	Opuntia echios var. echios Howell	Baltra	Casa de piedra	rockyclay	59.18	431.6	126
2015-07-09	2006	groasis	5	good	arid	Opuntia echios var. echios Howell	Baltra	Casa de piedra	rockyclay	59.18	431.6	162
2015-08-12	2006	groasis	5	good	arid	Opuntia echios var. echios Howell	Baltra	Casa de piedra	rockyclay	59.18	431.6	196
2015-11-12	2006	groasis	5	good	arid	Opuntia echios var. echios Howell	Baltra	Casa de piedra	rockyclay	59.18	431.6	288
2015-12-17	2006	groasis	5	good	arid	Opuntia echios var. echios Howell	Baltra	Casa de piedra	rockyclay	59.18	431.6	323
2016-03-03	2006	groasis	8	good	arid	Opuntia echios var. echios Howell	Baltra	Casa de piedra	rockyclay	59.18	431.6	400
2016-05-12	2006	groasis	8	good	arid	Opuntia echios var. echios Howell	Baltra	Casa de piedra	rockyclay	59.18	431.6	470
2016-06-20	2006	groasis	8	good	arid	Opuntia echios var. echios Howell	Baltra	Casa de piedra	rockyclay	59.18	431.6	509
2016-08-16	2006	groasis	8	good	arid	Opuntia echios var. echios Howell	Baltra	Casa de piedra	rockyclay	59.18	431.6	566
2016-12-22	2006	groasis	11	good	arid	Opuntia echios var. echios Howell	Baltra	Casa de piedra	rockyclay	59.18	431.6	694
2017-01-27	2006	groasis	13	good	arid	Opuntia echios var. echios Howell	Baltra	Casa de piedra	rockyclay	59.18	431.6	730
2017-06-13	2006	groasis	13	good	arid	Opuntia echios var. echios Howell	Baltra	Casa de piedra	rockyclay	59.18	431.6	867
2018-01-29	2006	groasis	13	dead	arid	Opuntia echios var. echios Howell	Baltra	Casa de piedra	rockyclay	59.18	431.6	1097
2015-01-28	2007	groasis	5	good	arid	Opuntia echios var. echios Howell	Baltra	Casa de piedra	rockyclay	58	431.6	0
2015-02-23	2007	groasis	7	good	arid	Opuntia echios var. echios Howell	Baltra	Casa de piedra	rockyclay	58	431.6	26
2015-03-17	2007	groasis	7	good	arid	Opuntia echios var. echios Howell	Baltra	Casa de piedra	rockyclay	58	431.6	48
2015-04-10	2007	groasis	8	good	arid	Opuntia echios var. echios Howell	Baltra	Casa de piedra	rockyclay	58	431.6	72
2015-05-08	2007	groasis	8	good	arid	Opuntia echios var. echios Howell	Baltra	Casa de piedra	rockyclay	58	431.6	100
2015-06-03	2007	groasis	8	good	arid	Opuntia echios var. echios Howell	Baltra	Casa de piedra	rockyclay	58	431.6	126
2015-08-12	2007	groasis	8	dead	arid	Opuntia echios var. echios Howell	Baltra	Casa de piedra	rockyclay	58	431.6	196
2016-12-22	2007	groasis	8	dead	arid	Opuntia echios var. echios Howell	Baltra	Casa de piedra	rockyclay	58	431.6	694
2015-01-28	2101	control	6	good	arid	Opuntia echios var. echios Howell	Baltra	Casa de piedra	rockyclay	59	431.6	0
2015-02-23	2101	control	6	good	arid	Opuntia echios var. echios Howell	Baltra	Casa de piedra	rockyclay	59	431.6	26
2015-03-17	2101	control	6	good	arid	Opuntia echios var. echios Howell	Baltra	Casa de piedra	rockyclay	59	431.6	48
2015-04-10	2101	control	6	good	arid	Opuntia echios var. echios Howell	Baltra	Casa de piedra	rockyclay	59	431.6	72
2015-05-08	2101	control	7	good	arid	Opuntia echios var. echios Howell	Baltra	Casa de piedra	rockyclay	59	431.6	100
2015-06-03	2101	control	8	good	arid	Opuntia echios var. echios Howell	Baltra	Casa de piedra	rockyclay	59	431.6	126
2015-07-09	2101	control	8	good	arid	Opuntia echios var. echios Howell	Baltra	Casa de piedra	rockyclay	59	431.6	162
2015-08-12	2101	control	8	good	arid	Opuntia echios var. echios Howell	Baltra	Casa de piedra	rockyclay	59	431.6	196
2016-03-03	2101	control	8	good	arid	Opuntia echios var. echios Howell	Baltra	Casa de piedra	rockyclay	59	431.6	400
2016-08-16	2101	control	8	good	arid	Opuntia echios var. echios Howell	Baltra	Casa de piedra	rockyclay	59	431.6	566
2016-11-21	2101	control	8	good	arid	Opuntia echios var. echios Howell	Baltra	Casa de piedra	rockyclay	59	431.6	663
2017-01-26	2101	control	9.5	good	arid	Opuntia echios var. echios Howell	Baltra	Casa de piedra	rockyclay	59	431.6	729
2017-06-13	2101	control	10	good	arid	Opuntia echios var. echios Howell	Baltra	Casa de piedra	rockyclay	59	431.6	867
2018-01-29	2101	control	11.5	good	arid	Opuntia echios var. echios Howell	Baltra	Casa de piedra	rockyclay	59	431.6	1097
2018-07-11	2101	control	13	good	arid	Opuntia echios var. echios Howell	Baltra	Casa de piedra	rockyclay	59	431.6	1260
2019-01-12	2101	control	NA	good	arid	Opuntia echios var. echios Howell	Baltra	Casa de piedra	rockyclay	59	431.6	1445
2019-05-30	2101	control	NA	good	arid	Opuntia echios var. echios Howell	Baltra	Casa de piedra	rockyclay	59	431.6	1583
2015-01-28	2105	control	7	good	arid	Opuntia echios var. echios Howell	Baltra	Casa de piedra	rockyclay	58	431.6	0
2015-02-23	2105	control	7	good	arid	Opuntia echios var. echios Howell	Baltra	Casa de piedra	rockyclay	58	431.6	26
2015-03-17	2105	control	7	bad	arid	Opuntia echios var. echios Howell	Baltra	Casa de piedra	rockyclay	58	431.6	48
2015-04-10	2105	control	7	good	arid	Opuntia echios var. echios Howell	Baltra	Casa de piedra	rockyclay	58	431.6	72
2015-05-08	2105	control	7.5	good	arid	Opuntia echios var. echios Howell	Baltra	Casa de piedra	rockyclay	58	431.6	100
2015-06-03	2105	control	8	good	arid	Opuntia echios var. echios Howell	Baltra	Casa de piedra	rockyclay	58	431.6	126
2015-07-09	2105	control	8	dead	arid	Opuntia echios var. echios Howell	Baltra	Casa de piedra	rockyclay	58	431.6	162
2015-01-28	2108	control	4	good	arid	Opuntia echios var. echios Howell	Baltra	Casa de piedra	rockyclay	57	431.6	0
2015-02-23	2108	control	4	bad	arid	Opuntia echios var. echios Howell	Baltra	Casa de piedra	rockyclay	57	431.6	26
2015-03-17	2108	control	4	bad	arid	Opuntia echios var. echios Howell	Baltra	Casa de piedra	rockyclay	57	431.6	48
2015-04-10	2108	control	5	good	arid	Opuntia echios var. echios Howell	Baltra	Casa de piedra	rockyclay	57	431.6	72
2015-05-08	2108	control	5	bad	arid	Opuntia echios var. echios Howell	Baltra	Casa de piedra	rockyclay	57	431.6	100
2015-06-03	2108	control	5	bad	arid	Opuntia echios var. echios Howell	Baltra	Casa de piedra	rockyclay	57	431.6	126
2015-07-09	2108	control	6	bad	arid	Opuntia echios var. echios Howell	Baltra	Casa de piedra	rockyclay	57	431.6	162
2015-08-12	2108	control	6	bad	arid	Opuntia echios var. echios Howell	Baltra	Casa de piedra	rockyclay	57	431.6	196
2016-03-03	2108	control	7	normal	arid	Opuntia echios var. echios Howell	Baltra	Casa de piedra	rockyclay	57	431.6	400
2016-05-12	2108	control	7	good	arid	Opuntia echios var. echios Howell	Baltra	Casa de piedra	rockyclay	57	431.6	470
2016-08-15	2108	control	7	good	arid	Opuntia echios var. echios Howell	Baltra	Casa de piedra	rockyclay	57	431.6	565
2016-11-21	2108	control	7	good	arid	Opuntia echios var. echios Howell	Baltra	Casa de piedra	rockyclay	57	431.6	663
2017-01-26	2108	control	8.5	good	arid	Opuntia echios var. echios Howell	Baltra	Casa de piedra	rockyclay	57	431.6	729
2017-06-13	2108	control	13	normal	arid	Opuntia echios var. echios Howell	Baltra	Casa de piedra	rockyclay	57	431.6	867
2018-01-30	2108	control	13	normal	arid	Opuntia echios var. echios Howell	Baltra	Casa de piedra	rockyclay	57	431.6	1098
2018-07-11	2108	control	14.5	good	arid	Opuntia echios var. echios Howell	Baltra	Casa de piedra	rockyclay	57	431.6	1260
2019-01-12	2108	control	NA	good	arid	Opuntia echios var. echios Howell	Baltra	Casa de piedra	rockyclay	57	431.6	1445
2019-05-30	2108	control	NA	good	arid	Opuntia echios var. echios Howell	Baltra	Casa de piedra	rockyclay	57	431.6	1583
2015-01-29	2127	groasis	3	good	arid	Opuntia echios var. echios Howell	Baltra	Parque Eólico	clay	61	431.6	0
2015-02-23	2127	groasis	3	good	arid	Opuntia echios var. echios Howell	Baltra	Parque Eólico	clay	61	431.6	25
2015-03-17	2127	groasis	3	good	arid	Opuntia echios var. echios Howell	Baltra	Parque Eólico	clay	61	431.6	47
2015-04-10	2127	groasis	3	good	arid	Opuntia echios var. echios Howell	Baltra	Parque Eólico	clay	61	431.6	71
2015-05-08	2127	groasis	4	good	arid	Opuntia echios var. echios Howell	Baltra	Parque Eólico	clay	61	431.6	99
2015-06-03	2127	groasis	4.5	good	arid	Opuntia echios var. echios Howell	Baltra	Parque Eólico	clay	61	431.6	125
2015-07-09	2127	groasis	4.5	good	arid	Opuntia echios var. echios Howell	Baltra	Parque Eólico	clay	61	431.6	161
2015-08-25	2127	groasis	4.5	good	arid	Opuntia echios var. echios Howell	Baltra	Parque Eólico	clay	61	431.6	208
2015-09-17	2127	groasis	4.5	good	arid	Opuntia echios var. echios Howell	Baltra	Parque Eólico	clay	61	431.6	231
2016-01-14	2127	groasis	6	good	arid	Opuntia echios var. echios Howell	Baltra	Parque Eólico	clay	61	431.6	350
2016-03-08	2127	groasis	7	good	arid	Opuntia echios var. echios Howell	Baltra	Parque Eólico	clay	61	431.6	404
2016-05-11	2127	groasis	12.5	good	arid	Opuntia echios var. echios Howell	Baltra	Parque Eólico	clay	61	431.6	468
2016-06-16	2127	groasis	15	good	arid	Opuntia echios var. echios Howell	Baltra	Parque Eólico	clay	61	431.6	504
2016-08-15	2127	groasis	16	good	arid	Opuntia echios var. echios Howell	Baltra	Parque Eólico	clay	61	431.6	564
2016-11-29	2127	groasis	16	good	arid	Opuntia echios var. echios Howell	Baltra	Parque Eólico	clay	61	431.6	670
2017-02-01	2127	groasis	20.5	normal	arid	Opuntia echios var. echios Howell	Baltra	Parque Eólico	clay	61	431.6	734
2017-06-19	2127	groasis	26	good	arid	Opuntia echios var. echios Howell	Baltra	Parque Eólico	clay	61	431.6	872
2018-01-25	2127	groasis	39.5	good	arid	Opuntia echios var. echios Howell	Baltra	Parque Eólico	clay	61	431.6	1092
2018-07-15	2127	groasis	42	good	arid	Opuntia echios var. echios Howell	Baltra	Parque Eólico	clay	61	431.6	1263
2019-01-10	2127	groasis	NA	good	arid	Opuntia echios var. echios Howell	Baltra	Parque Eólico	clay	61	431.6	1442
2019-05-07	2127	groasis	NA	good	arid	Opuntia echios var. echios Howell	Baltra	Parque Eólico	clay	61	431.6	1559
2015-01-29	2133	groasis	7	good	arid	Opuntia echios var. echios Howell	Baltra	Parque Eólico	clay	63	431.6	0
2015-02-23	2133	groasis	7	good	arid	Opuntia echios var. echios Howell	Baltra	Parque Eólico	clay	63	431.6	25
2015-03-17	2133	groasis	8	good	arid	Opuntia echios var. echios Howell	Baltra	Parque Eólico	clay	63	431.6	47
2015-04-10	2133	groasis	9	good	arid	Opuntia echios var. echios Howell	Baltra	Parque Eólico	clay	63	431.6	71
2015-05-08	2133	groasis	9	good	arid	Opuntia echios var. echios Howell	Baltra	Parque Eólico	clay	63	431.6	99
2015-06-03	2133	groasis	9	good	arid	Opuntia echios var. echios Howell	Baltra	Parque Eólico	clay	63	431.6	125
2015-07-09	2133	groasis	9	good	arid	Opuntia echios var. echios Howell	Baltra	Parque Eólico	clay	63	431.6	161
2015-08-25	2133	groasis	9	good	arid	Opuntia echios var. echios Howell	Baltra	Parque Eólico	clay	63	431.6	208
2015-09-17	2133	groasis	10	good	arid	Opuntia echios var. echios Howell	Baltra	Parque Eólico	clay	63	431.6	231
2016-03-08	2133	groasis	17	good	arid	Opuntia echios var. echios Howell	Baltra	Parque Eólico	clay	63	431.6	404
2016-05-12	2133	groasis	18	good	arid	Opuntia echios var. echios Howell	Baltra	Parque Eólico	clay	63	431.6	469
2016-06-16	2133	groasis	18.5	good	arid	Opuntia echios var. echios Howell	Baltra	Parque Eólico	clay	63	431.6	504
2016-08-16	2133	groasis	19	good	arid	Opuntia echios var. echios Howell	Baltra	Parque Eólico	clay	63	431.6	565
2016-11-25	2133	groasis	19	good	arid	Opuntia echios var. echios Howell	Baltra	Parque Eólico	clay	63	431.6	666
2017-01-31	2133	groasis	26	good	arid	Opuntia echios var. echios Howell	Baltra	Parque Eólico	clay	63	431.6	733
2017-06-19	2133	groasis	30	good	arid	Opuntia echios var. echios Howell	Baltra	Parque Eólico	clay	63	431.6	872
2018-01-25	2133	groasis	36.5	good	arid	Opuntia echios var. echios Howell	Baltra	Parque Eólico	clay	63	431.6	1092
2018-07-15	2133	groasis	37	good	arid	Opuntia echios var. echios Howell	Baltra	Parque Eólico	clay	63	431.6	1263
2019-01-11	2133	groasis	NA	good	arid	Opuntia echios var. echios Howell	Baltra	Parque Eólico	clay	63	431.6	1443
2019-05-07	2133	groasis	NA	good	arid	Opuntia echios var. echios Howell	Baltra	Parque Eólico	clay	63	431.6	1559
2015-01-29	2135	groasis	5	good	arid	Opuntia echios var. echios Howell	Baltra	Parque Eólico	clay	64	431.6	0
2015-02-23	2135	groasis	5.14	good	arid	Opuntia echios var. echios Howell	Baltra	Parque Eólico	clay	64	431.6	25
2015-03-17	2135	groasis	5.28	good	arid	Opuntia echios var. echios Howell	Baltra	Parque Eólico	clay	64	431.6	47
2015-04-10	2135	groasis	5.42	good	arid	Opuntia echios var. echios Howell	Baltra	Parque Eólico	clay	64	431.6	71
2015-05-08	2135	groasis	5.57	good	arid	Opuntia echios var. echios Howell	Baltra	Parque Eólico	clay	64	431.6	99
2015-06-03	2135	groasis	5.71	good	arid	Opuntia echios var. echios Howell	Baltra	Parque Eólico	clay	64	431.6	125
2015-07-09	2135	groasis	5.85	good	arid	Opuntia echios var. echios Howell	Baltra	Parque Eólico	clay	64	431.6	161
2015-08-25	2135	groasis	6	good	arid	Opuntia echios var. echios Howell	Baltra	Parque Eólico	clay	64	431.6	208
2015-09-17	2135	groasis	6.14	good	arid	Opuntia echios var. echios Howell	Baltra	Parque Eólico	clay	64	431.6	231
2016-03-08	2135	groasis	7	good	arid	Opuntia echios var. echios Howell	Baltra	Parque Eólico	clay	64	431.6	404
2016-05-12	2135	groasis	7.28	normal	arid	Opuntia echios var. echios Howell	Baltra	Parque Eólico	clay	64	431.6	469
2016-06-16	2135	groasis	7.42	good	arid	Opuntia echios var. echios Howell	Baltra	Parque Eólico	clay	64	431.6	504
2016-08-16	2135	groasis	7.71	good	arid	Opuntia echios var. echios Howell	Baltra	Parque Eólico	clay	64	431.6	565
2016-11-25	2135	groasis	8.14	good	arid	Opuntia echios var. echios Howell	Baltra	Parque Eólico	clay	64	431.6	666
2017-01-31	2135	groasis	8.42	good	arid	Opuntia echios var. echios Howell	Baltra	Parque Eólico	clay	64	431.6	733
2017-06-15	2135	groasis	8.5	good	arid	Opuntia echios var. echios Howell	Baltra	Parque Eólico	clay	64	431.6	868
2018-01-25	2135	groasis	8.65	good	arid	Opuntia echios var. echios Howell	Baltra	Parque Eólico	clay	64	431.6	1092
2018-07-15	2135	groasis	8.9	good	arid	Opuntia echios var. echios Howell	Baltra	Parque Eólico	clay	64	431.6	1263
2019-01-11	2135	groasis	NA	normal	arid	Opuntia echios var. echios Howell	Baltra	Parque Eólico	clay	64	431.6	1443
2019-05-07	2135	groasis	NA	good	arid	Opuntia echios var. echios Howell	Baltra	Parque Eólico	clay	64	431.6	1559
2015-01-29	2138	groasis	8	good	arid	Opuntia echios var. echios Howell	Baltra	Parque Eólico	clay	64	431.6	0
2015-02-23	2138	groasis	9	good	arid	Opuntia echios var. echios Howell	Baltra	Parque Eólico	clay	64	431.6	25
2015-03-17	2138	groasis	9	good	arid	Opuntia echios var. echios Howell	Baltra	Parque Eólico	clay	64	431.6	47
2015-04-10	2138	groasis	9	good	arid	Opuntia echios var. echios Howell	Baltra	Parque Eólico	clay	64	431.6	71
2015-05-08	2138	groasis	10	good	arid	Opuntia echios var. echios Howell	Baltra	Parque Eólico	clay	64	431.6	99
2015-06-03	2138	groasis	10	good	arid	Opuntia echios var. echios Howell	Baltra	Parque Eólico	clay	64	431.6	125
2015-07-09	2138	groasis	10	good	arid	Opuntia echios var. echios Howell	Baltra	Parque Eólico	clay	64	431.6	161
2015-08-25	2138	groasis	10	good	arid	Opuntia echios var. echios Howell	Baltra	Parque Eólico	clay	64	431.6	208
2015-09-17	2138	groasis	10	good	arid	Opuntia echios var. echios Howell	Baltra	Parque Eólico	clay	64	431.6	231
2016-03-08	2138	groasis	15	good	arid	Opuntia echios var. echios Howell	Baltra	Parque Eólico	clay	64	431.6	404
2016-05-12	2138	groasis	19	good	arid	Opuntia echios var. echios Howell	Baltra	Parque Eólico	clay	64	431.6	469
2016-06-16	2138	groasis	20	good	arid	Opuntia echios var. echios Howell	Baltra	Parque Eólico	clay	64	431.6	504
2016-08-16	2138	groasis	21.5	good	arid	Opuntia echios var. echios Howell	Baltra	Parque Eólico	clay	64	431.6	565
2016-11-25	2138	groasis	22	good	arid	Opuntia echios var. echios Howell	Baltra	Parque Eólico	clay	64	431.6	666
2017-01-31	2138	groasis	23	good	arid	Opuntia echios var. echios Howell	Baltra	Parque Eólico	clay	64	431.6	733
2017-06-15	2138	groasis	24	good	arid	Opuntia echios var. echios Howell	Baltra	Parque Eólico	clay	64	431.6	868
2018-01-22	2138	groasis	25	good	arid	Opuntia echios var. echios Howell	Baltra	Parque Eólico	clay	64	431.6	1089
2018-07-15	2138	groasis	28	good	arid	Opuntia echios var. echios Howell	Baltra	Parque Eólico	clay	64	431.6	1263
2019-01-11	2138	groasis	NA	good	arid	Opuntia echios var. echios Howell	Baltra	Parque Eólico	clay	64	431.6	1443
2019-05-07	2138	groasis	NA	good	arid	Opuntia echios var. echios Howell	Baltra	Parque Eólico	clay	64	431.6	1559
2015-01-29	2140	groasis	4	good	arid	Opuntia echios var. echios Howell	Baltra	Parque Eólico	clay	63	431.6	0
2015-02-23	2140	groasis	4.5	good	arid	Opuntia echios var. echios Howell	Baltra	Parque Eólico	clay	63	431.6	25
2015-03-17	2140	groasis	5	good	arid	Opuntia echios var. echios Howell	Baltra	Parque Eólico	clay	63	431.6	47
2015-04-10	2140	groasis	6	good	arid	Opuntia echios var. echios Howell	Baltra	Parque Eólico	clay	63	431.6	71
2015-05-08	2140	groasis	6	good	arid	Opuntia echios var. echios Howell	Baltra	Parque Eólico	clay	63	431.6	99
2015-06-03	2140	groasis	6	good	arid	Opuntia echios var. echios Howell	Baltra	Parque Eólico	clay	63	431.6	125
2015-07-09	2140	groasis	6	good	arid	Opuntia echios var. echios Howell	Baltra	Parque Eólico	clay	63	431.6	161
2015-08-25	2140	groasis	6	good	arid	Opuntia echios var. echios Howell	Baltra	Parque Eólico	clay	63	431.6	208
2015-09-17	2140	groasis	6	bad	arid	Opuntia echios var. echios Howell	Baltra	Parque Eólico	clay	63	431.6	231
2016-03-08	2140	groasis	6.5	good	arid	Opuntia echios var. echios Howell	Baltra	Parque Eólico	clay	63	431.6	404
2016-05-12	2140	groasis	6.5	good	arid	Opuntia echios var. echios Howell	Baltra	Parque Eólico	clay	63	431.6	469
2016-06-16	2140	groasis	7	good	arid	Opuntia echios var. echios Howell	Baltra	Parque Eólico	clay	63	431.6	504
2016-08-16	2140	groasis	7	good	arid	Opuntia echios var. echios Howell	Baltra	Parque Eólico	clay	63	431.6	565
2016-11-25	2140	groasis	7	good	arid	Opuntia echios var. echios Howell	Baltra	Parque Eólico	clay	63	431.6	666
2017-01-31	2140	groasis	7	good	arid	Opuntia echios var. echios Howell	Baltra	Parque Eólico	clay	63	431.6	733
2017-06-19	2140	groasis	7	good	arid	Opuntia echios var. echios Howell	Baltra	Parque Eólico	clay	63	431.6	872
2018-01-25	2140	groasis	7	bad	arid	Opuntia echios var. echios Howell	Baltra	Parque Eólico	clay	63	431.6	1092
2018-07-15	2140	groasis	7	normal	arid	Opuntia echios var. echios Howell	Baltra	Parque Eólico	clay	63	431.6	1263
2019-01-11	2140	groasis	NA	normal	arid	Opuntia echios var. echios Howell	Baltra	Parque Eólico	clay	63	431.6	1443
2019-05-07	2140	groasis	NA	good	arid	Opuntia echios var. echios Howell	Baltra	Parque Eólico	clay	63	431.6	1559
2015-01-29	2141	groasis	4	good	arid	Opuntia echios var. echios Howell	Baltra	Parque Eólico	clay	64	431.6	0
2015-02-23	2141	groasis	4.5	good	arid	Opuntia echios var. echios Howell	Baltra	Parque Eólico	clay	64	431.6	25
2015-03-17	2141	groasis	5	good	arid	Opuntia echios var. echios Howell	Baltra	Parque Eólico	clay	64	431.6	47
2015-04-10	2141	groasis	5.5	good	arid	Opuntia echios var. echios Howell	Baltra	Parque Eólico	clay	64	431.6	71
2015-05-08	2141	groasis	5.5	good	arid	Opuntia echios var. echios Howell	Baltra	Parque Eólico	clay	64	431.6	99
2015-06-03	2141	groasis	6	good	arid	Opuntia echios var. echios Howell	Baltra	Parque Eólico	clay	64	431.6	125
2015-07-09	2141	groasis	6	good	arid	Opuntia echios var. echios Howell	Baltra	Parque Eólico	clay	64	431.6	161
2015-08-25	2141	groasis	6.5	good	arid	Opuntia echios var. echios Howell	Baltra	Parque Eólico	clay	64	431.6	208
2015-09-17	2141	groasis	6.5	good	arid	Opuntia echios var. echios Howell	Baltra	Parque Eólico	clay	64	431.6	231
2016-03-08	2141	groasis	8	good	arid	Opuntia echios var. echios Howell	Baltra	Parque Eólico	clay	64	431.6	404
2016-05-12	2141	groasis	10	good	arid	Opuntia echios var. echios Howell	Baltra	Parque Eólico	clay	64	431.6	469
2016-06-16	2141	groasis	11	good	arid	Opuntia echios var. echios Howell	Baltra	Parque Eólico	clay	64	431.6	504
2016-08-16	2141	groasis	12	good	arid	Opuntia echios var. echios Howell	Baltra	Parque Eólico	clay	64	431.6	565
2016-11-25	2141	groasis	13	good	arid	Opuntia echios var. echios Howell	Baltra	Parque Eólico	clay	64	431.6	666
2017-01-31	2141	groasis	19	good	arid	Opuntia echios var. echios Howell	Baltra	Parque Eólico	clay	64	431.6	733
2017-06-19	2141	groasis	22	good	arid	Opuntia echios var. echios Howell	Baltra	Parque Eólico	clay	64	431.6	872
2018-01-25	2141	groasis	23	good	arid	Opuntia echios var. echios Howell	Baltra	Parque Eólico	clay	64	431.6	1092
2018-07-15	2141	groasis	24	good	arid	Opuntia echios var. echios Howell	Baltra	Parque Eólico	clay	64	431.6	1263
2019-01-11	2141	groasis	NA	good	arid	Opuntia echios var. echios Howell	Baltra	Parque Eólico	clay	64	431.6	1443
2019-05-07	2141	groasis	NA	good	arid	Opuntia echios var. echios Howell	Baltra	Parque Eólico	clay	64	431.6	1559
2015-01-29	2143	groasis	4	good	arid	Opuntia echios var. echios Howell	Baltra	Parque Eólico	clay	64	431.6	0
2015-02-23	2143	groasis	4	good	arid	Opuntia echios var. echios Howell	Baltra	Parque Eólico	clay	64	431.6	25
2015-03-17	2143	groasis	4.5	good	arid	Opuntia echios var. echios Howell	Baltra	Parque Eólico	clay	64	431.6	47
2015-04-10	2143	groasis	5	good	arid	Opuntia echios var. echios Howell	Baltra	Parque Eólico	clay	64	431.6	71
2015-05-08	2143	groasis	5	good	arid	Opuntia echios var. echios Howell	Baltra	Parque Eólico	clay	64	431.6	99
2015-06-03	2143	groasis	5	good	arid	Opuntia echios var. echios Howell	Baltra	Parque Eólico	clay	64	431.6	125
2015-07-09	2143	groasis	5.5	good	arid	Opuntia echios var. echios Howell	Baltra	Parque Eólico	clay	64	431.6	161
2015-08-25	2143	groasis	6	good	arid	Opuntia echios var. echios Howell	Baltra	Parque Eólico	clay	64	431.6	208
2015-09-17	2143	groasis	6	good	arid	Opuntia echios var. echios Howell	Baltra	Parque Eólico	clay	64	431.6	231
2016-03-08	2143	groasis	7	good	arid	Opuntia echios var. echios Howell	Baltra	Parque Eólico	clay	64	431.6	404
2016-05-12	2143	groasis	7	good	arid	Opuntia echios var. echios Howell	Baltra	Parque Eólico	clay	64	431.6	469
2016-06-16	2143	groasis	7.5	good	arid	Opuntia echios var. echios Howell	Baltra	Parque Eólico	clay	64	431.6	504
2016-08-16	2143	groasis	8	good	arid	Opuntia echios var. echios Howell	Baltra	Parque Eólico	clay	64	431.6	565
2016-11-25	2143	groasis	8	good	arid	Opuntia echios var. echios Howell	Baltra	Parque Eólico	clay	64	431.6	666
2017-01-31	2143	groasis	9	good	arid	Opuntia echios var. echios Howell	Baltra	Parque Eólico	clay	64	431.6	733
2017-06-19	2143	groasis	12	good	arid	Opuntia echios var. echios Howell	Baltra	Parque Eólico	clay	64	431.6	872
2018-01-25	2143	groasis	12.5	good	arid	Opuntia echios var. echios Howell	Baltra	Parque Eólico	clay	64	431.6	1092
2018-07-15	2143	groasis	12.5	good	arid	Opuntia echios var. echios Howell	Baltra	Parque Eólico	clay	64	431.6	1263
2019-01-11	2143	groasis	NA	good	arid	Opuntia echios var. echios Howell	Baltra	Parque Eólico	clay	64	431.6	1443
2019-05-07	2143	groasis	NA	good	arid	Opuntia echios var. echios Howell	Baltra	Parque Eólico	clay	64	431.6	1559
2015-01-29	2144	groasis	5	good	arid	Opuntia echios var. echios Howell	Baltra	Parque Eólico	clay	64	431.6	0
2015-02-23	2144	groasis	7	good	arid	Opuntia echios var. echios Howell	Baltra	Parque Eólico	clay	64	431.6	25
2015-03-17	2144	groasis	8	good	arid	Opuntia echios var. echios Howell	Baltra	Parque Eólico	clay	64	431.6	47
2015-04-10	2144	groasis	10	good	arid	Opuntia echios var. echios Howell	Baltra	Parque Eólico	clay	64	431.6	71
2015-05-08	2144	groasis	10	good	arid	Opuntia echios var. echios Howell	Baltra	Parque Eólico	clay	64	431.6	99
2015-06-03	2144	groasis	10.5	good	arid	Opuntia echios var. echios Howell	Baltra	Parque Eólico	clay	64	431.6	125
2015-07-09	2144	groasis	10.5	good	arid	Opuntia echios var. echios Howell	Baltra	Parque Eólico	clay	64	431.6	161
2015-08-25	2144	groasis	10.5	good	arid	Opuntia echios var. echios Howell	Baltra	Parque Eólico	clay	64	431.6	208
2015-09-17	2144	groasis	11	good	arid	Opuntia echios var. echios Howell	Baltra	Parque Eólico	clay	64	431.6	231
2016-03-08	2144	groasis	12	good	arid	Opuntia echios var. echios Howell	Baltra	Parque Eólico	clay	64	431.6	404
2016-05-12	2144	groasis	12	good	arid	Opuntia echios var. echios Howell	Baltra	Parque Eólico	clay	64	431.6	469
2016-06-16	2144	groasis	12	good	arid	Opuntia echios var. echios Howell	Baltra	Parque Eólico	clay	64	431.6	504
2016-08-16	2144	groasis	14	good	arid	Opuntia echios var. echios Howell	Baltra	Parque Eólico	clay	64	431.6	565
2016-11-25	2144	groasis	14	good	arid	Opuntia echios var. echios Howell	Baltra	Parque Eólico	clay	64	431.6	666
2017-01-31	2144	groasis	15	good	arid	Opuntia echios var. echios Howell	Baltra	Parque Eólico	clay	64	431.6	733
2017-06-19	2144	groasis	15	good	arid	Opuntia echios var. echios Howell	Baltra	Parque Eólico	clay	64	431.6	872
2018-01-25	2144	groasis	24	good	arid	Opuntia echios var. echios Howell	Baltra	Parque Eólico	clay	64	431.6	1092
2018-07-15	2144	groasis	29	good	arid	Opuntia echios var. echios Howell	Baltra	Parque Eólico	clay	64	431.6	1263
2019-01-11	2144	groasis	NA	good	arid	Opuntia echios var. echios Howell	Baltra	Parque Eólico	clay	64	431.6	1443
2019-05-07	2144	groasis	NA	good	arid	Opuntia echios var. echios Howell	Baltra	Parque Eólico	clay	64	431.6	1559
2015-01-29	2145	groasis	5	good	arid	Opuntia echios var. echios Howell	Baltra	Parque Eólico	clay	65	431.6	0
2015-02-23	2145	groasis	8	good	arid	Opuntia echios var. echios Howell	Baltra	Parque Eólico	clay	65	431.6	25
2015-03-17	2145	groasis	10	good	arid	Opuntia echios var. echios Howell	Baltra	Parque Eólico	clay	65	431.6	47
2015-04-10	2145	groasis	11	good	arid	Opuntia echios var. echios Howell	Baltra	Parque Eólico	clay	65	431.6	71
2015-05-08	2145	groasis	11	good	arid	Opuntia echios var. echios Howell	Baltra	Parque Eólico	clay	65	431.6	99
2015-06-03	2145	groasis	11	good	arid	Opuntia echios var. echios Howell	Baltra	Parque Eólico	clay	65	431.6	125
2015-07-09	2145	groasis	11	good	arid	Opuntia echios var. echios Howell	Baltra	Parque Eólico	clay	65	431.6	161
2015-08-25	2145	groasis	11	good	arid	Opuntia echios var. echios Howell	Baltra	Parque Eólico	clay	65	431.6	208
2015-09-17	2145	groasis	11	good	arid	Opuntia echios var. echios Howell	Baltra	Parque Eólico	clay	65	431.6	231
2016-03-08	2145	groasis	15	good	arid	Opuntia echios var. echios Howell	Baltra	Parque Eólico	clay	65	431.6	404
2016-05-12	2145	groasis	17.5	good	arid	Opuntia echios var. echios Howell	Baltra	Parque Eólico	clay	65	431.6	469
2016-06-16	2145	groasis	20	good	arid	Opuntia echios var. echios Howell	Baltra	Parque Eólico	clay	65	431.6	504
2016-08-16	2145	groasis	21.5	good	arid	Opuntia echios var. echios Howell	Baltra	Parque Eólico	clay	65	431.6	565
2016-11-25	2145	groasis	24	good	arid	Opuntia echios var. echios Howell	Baltra	Parque Eólico	clay	65	431.6	666
2017-01-31	2145	groasis	29	good	arid	Opuntia echios var. echios Howell	Baltra	Parque Eólico	clay	65	431.6	733
2017-06-19	2145	groasis	39	good	arid	Opuntia echios var. echios Howell	Baltra	Parque Eólico	clay	65	431.6	872
2018-01-25	2145	groasis	39	good	arid	Opuntia echios var. echios Howell	Baltra	Parque Eólico	clay	65	431.6	1092
2018-07-15	2145	groasis	39	good	arid	Opuntia echios var. echios Howell	Baltra	Parque Eólico	clay	65	431.6	1263
2019-01-11	2145	groasis	NA	good	arid	Opuntia echios var. echios Howell	Baltra	Parque Eólico	clay	65	431.6	1443
2019-05-07	2145	groasis	NA	good	arid	Opuntia echios var. echios Howell	Baltra	Parque Eólico	clay	65	431.6	1559
2015-01-29	2150	groasis	4	good	arid	Opuntia echios var. echios Howell	Baltra	Parque Eólico	clay	68	431.6	0
2015-02-23	2150	groasis	4	good	arid	Opuntia echios var. echios Howell	Baltra	Parque Eólico	clay	68	431.6	25
2015-03-17	2150	groasis	4	good	arid	Opuntia echios var. echios Howell	Baltra	Parque Eólico	clay	68	431.6	47
2015-04-10	2150	groasis	4	good	arid	Opuntia echios var. echios Howell	Baltra	Parque Eólico	clay	68	431.6	71
2015-05-08	2150	groasis	4.5	good	arid	Opuntia echios var. echios Howell	Baltra	Parque Eólico	clay	68	431.6	99
2015-06-03	2150	groasis	4.5	good	arid	Opuntia echios var. echios Howell	Baltra	Parque Eólico	clay	68	431.6	125
2015-07-09	2150	groasis	4.5	good	arid	Opuntia echios var. echios Howell	Baltra	Parque Eólico	clay	68	431.6	161
2015-08-26	2150	groasis	5	good	arid	Opuntia echios var. echios Howell	Baltra	Parque Eólico	clay	68	431.6	209
2015-09-17	2150	groasis	5	good	arid	Opuntia echios var. echios Howell	Baltra	Parque Eólico	clay	68	431.6	231
2016-01-14	2150	groasis	5	good	arid	Opuntia echios var. echios Howell	Baltra	Parque Eólico	clay	68	431.6	350
2016-03-08	2150	groasis	6	good	arid	Opuntia echios var. echios Howell	Baltra	Parque Eólico	clay	68	431.6	404
2016-05-12	2150	groasis	6	dead	arid	Opuntia echios var. echios Howell	Baltra	Parque Eólico	clay	68	431.6	469
2015-01-29	2151	groasis	5	good	arid	Opuntia echios var. echios Howell	Baltra	Parque Eólico	clay	69	431.6	0
2015-02-23	2151	groasis	6.5	good	arid	Opuntia echios var. echios Howell	Baltra	Parque Eólico	clay	69	431.6	25
2015-03-17	2151	groasis	8	good	arid	Opuntia echios var. echios Howell	Baltra	Parque Eólico	clay	69	431.6	47
2015-04-10	2151	groasis	9	good	arid	Opuntia echios var. echios Howell	Baltra	Parque Eólico	clay	69	431.6	71
2015-05-08	2151	groasis	9	good	arid	Opuntia echios var. echios Howell	Baltra	Parque Eólico	clay	69	431.6	99
2015-06-03	2151	groasis	9	good	arid	Opuntia echios var. echios Howell	Baltra	Parque Eólico	clay	69	431.6	125
2015-07-09	2151	groasis	9	good	arid	Opuntia echios var. echios Howell	Baltra	Parque Eólico	clay	69	431.6	161
2015-08-26	2151	groasis	9	good	arid	Opuntia echios var. echios Howell	Baltra	Parque Eólico	clay	69	431.6	209
2015-09-17	2151	groasis	9	good	arid	Opuntia echios var. echios Howell	Baltra	Parque Eólico	clay	69	431.6	231
2016-03-08	2151	groasis	10	good	arid	Opuntia echios var. echios Howell	Baltra	Parque Eólico	clay	69	431.6	404
2016-05-12	2151	groasis	10	good	arid	Opuntia echios var. echios Howell	Baltra	Parque Eólico	clay	69	431.6	469
2016-06-16	2151	groasis	11	good	arid	Opuntia echios var. echios Howell	Baltra	Parque Eólico	clay	69	431.6	504
2016-08-16	2151	groasis	11	good	arid	Opuntia echios var. echios Howell	Baltra	Parque Eólico	clay	69	431.6	565
2016-11-29	2151	groasis	11.5	good	arid	Opuntia echios var. echios Howell	Baltra	Parque Eólico	clay	69	431.6	670
2017-01-31	2151	groasis	12	good	arid	Opuntia echios var. echios Howell	Baltra	Parque Eólico	clay	69	431.6	733
2017-06-19	2151	groasis	12	good	arid	Opuntia echios var. echios Howell	Baltra	Parque Eólico	clay	69	431.6	872
2018-01-25	2151	groasis	12	good	arid	Opuntia echios var. echios Howell	Baltra	Parque Eólico	clay	69	431.6	1092
2018-07-15	2151	groasis	14	good	arid	Opuntia echios var. echios Howell	Baltra	Parque Eólico	clay	69	431.6	1263
2019-01-11	2151	groasis	NA	good	arid	Opuntia echios var. echios Howell	Baltra	Parque Eólico	clay	69	431.6	1443
2019-05-07	2151	groasis	NA	good	arid	Opuntia echios var. echios Howell	Baltra	Parque Eólico	clay	69	431.6	1559
2015-01-29	2152	groasis	4	good	arid	Opuntia echios var. echios Howell	Baltra	Parque Eólico	clay	69	431.6	0
2015-02-23	2152	groasis	4	good	arid	Opuntia echios var. echios Howell	Baltra	Parque Eólico	clay	69	431.6	25
2015-03-17	2152	groasis	5	good	arid	Opuntia echios var. echios Howell	Baltra	Parque Eólico	clay	69	431.6	47
2015-04-10	2152	groasis	6	good	arid	Opuntia echios var. echios Howell	Baltra	Parque Eólico	clay	69	431.6	71
2015-05-08	2152	groasis	6	good	arid	Opuntia echios var. echios Howell	Baltra	Parque Eólico	clay	69	431.6	99
2015-06-03	2152	groasis	6	good	arid	Opuntia echios var. echios Howell	Baltra	Parque Eólico	clay	69	431.6	125
2015-07-09	2152	groasis	6	good	arid	Opuntia echios var. echios Howell	Baltra	Parque Eólico	clay	69	431.6	161
2015-08-26	2152	groasis	6	good	arid	Opuntia echios var. echios Howell	Baltra	Parque Eólico	clay	69	431.6	209
2015-09-17	2152	groasis	6	good	arid	Opuntia echios var. echios Howell	Baltra	Parque Eólico	clay	69	431.6	231
2016-01-14	2152	groasis	6	good	arid	Opuntia echios var. echios Howell	Baltra	Parque Eólico	clay	69	431.6	350
2016-03-08	2152	groasis	7	good	arid	Opuntia echios var. echios Howell	Baltra	Parque Eólico	clay	69	431.6	404
2016-05-12	2152	groasis	7	good	arid	Opuntia echios var. echios Howell	Baltra	Parque Eólico	clay	69	431.6	469
2016-06-16	2152	groasis	7	dead	arid	Opuntia echios var. echios Howell	Baltra	Parque Eólico	clay	69	431.6	504
2015-01-29	2153	groasis	6	good	arid	Opuntia echios var. echios Howell	Baltra	Parque Eólico	clay	69	431.6	0
2015-02-23	2153	groasis	8	good	arid	Opuntia echios var. echios Howell	Baltra	Parque Eólico	clay	69	431.6	25
2015-03-17	2153	groasis	9.5	good	arid	Opuntia echios var. echios Howell	Baltra	Parque Eólico	clay	69	431.6	47
2015-04-10	2153	groasis	11	good	arid	Opuntia echios var. echios Howell	Baltra	Parque Eólico	clay	69	431.6	71
2015-05-08	2153	groasis	11	good	arid	Opuntia echios var. echios Howell	Baltra	Parque Eólico	clay	69	431.6	99
2015-06-03	2153	groasis	11	good	arid	Opuntia echios var. echios Howell	Baltra	Parque Eólico	clay	69	431.6	125
2015-07-09	2153	groasis	11	good	arid	Opuntia echios var. echios Howell	Baltra	Parque Eólico	clay	69	431.6	161
2015-08-26	2153	groasis	12	good	arid	Opuntia echios var. echios Howell	Baltra	Parque Eólico	clay	69	431.6	209
2015-09-17	2153	groasis	12	normal	arid	Opuntia echios var. echios Howell	Baltra	Parque Eólico	clay	69	431.6	231
2016-01-14	2153	groasis	23	good	arid	Opuntia echios var. echios Howell	Baltra	Parque Eólico	clay	69	431.6	350
2016-03-08	2153	groasis	23	bad	arid	Opuntia echios var. echios Howell	Baltra	Parque Eólico	clay	69	431.6	404
2016-05-12	2153	groasis	23	bad	arid	Opuntia echios var. echios Howell	Baltra	Parque Eólico	clay	69	431.6	469
2016-06-16	2153	groasis	23	dead	arid	Opuntia echios var. echios Howell	Baltra	Parque Eólico	clay	69	431.6	504
2015-01-29	2154	groasis	4	good	arid	Opuntia echios var. echios Howell	Baltra	Parque Eólico	clay	68	431.6	0
2015-02-23	2154	groasis	4.5	good	arid	Opuntia echios var. echios Howell	Baltra	Parque Eólico	clay	68	431.6	25
2015-03-17	2154	groasis	5	good	arid	Opuntia echios var. echios Howell	Baltra	Parque Eólico	clay	68	431.6	47
2015-04-10	2154	groasis	5	good	arid	Opuntia echios var. echios Howell	Baltra	Parque Eólico	clay	68	431.6	71
2015-05-08	2154	groasis	5.5	good	arid	Opuntia echios var. echios Howell	Baltra	Parque Eólico	clay	68	431.6	99
2015-06-03	2154	groasis	6.5	good	arid	Opuntia echios var. echios Howell	Baltra	Parque Eólico	clay	68	431.6	125
2015-07-09	2154	groasis	7	good	arid	Opuntia echios var. echios Howell	Baltra	Parque Eólico	clay	68	431.6	161
2015-08-25	2154	groasis	7	good	arid	Opuntia echios var. echios Howell	Baltra	Parque Eólico	clay	68	431.6	208
2015-09-17	2154	groasis	8	good	arid	Opuntia echios var. echios Howell	Baltra	Parque Eólico	clay	68	431.6	231
2016-01-14	2154	groasis	8.5	good	arid	Opuntia echios var. echios Howell	Baltra	Parque Eólico	clay	68	431.6	350
2016-03-08	2154	groasis	9	good	arid	Opuntia echios var. echios Howell	Baltra	Parque Eólico	clay	68	431.6	404
2016-05-12	2154	groasis	9	good	arid	Opuntia echios var. echios Howell	Baltra	Parque Eólico	clay	68	431.6	469
2016-06-16	2154	groasis	10	good	arid	Opuntia echios var. echios Howell	Baltra	Parque Eólico	clay	68	431.6	504
2016-08-16	2154	groasis	10.5	good	arid	Opuntia echios var. echios Howell	Baltra	Parque Eólico	clay	68	431.6	565
2016-11-29	2154	groasis	10.5	good	arid	Opuntia echios var. echios Howell	Baltra	Parque Eólico	clay	68	431.6	670
2017-01-31	2154	groasis	12	good	arid	Opuntia echios var. echios Howell	Baltra	Parque Eólico	clay	68	431.6	733
2017-06-19	2154	groasis	13	good	arid	Opuntia echios var. echios Howell	Baltra	Parque Eólico	clay	68	431.6	872
2018-01-25	2154	groasis	14	good	arid	Opuntia echios var. echios Howell	Baltra	Parque Eólico	clay	68	431.6	1092
2018-07-15	2154	groasis	15.5	normal	arid	Opuntia echios var. echios Howell	Baltra	Parque Eólico	clay	68	431.6	1263
2019-01-11	2154	groasis	NA	normal	arid	Opuntia echios var. echios Howell	Baltra	Parque Eólico	clay	68	431.6	1443
2019-05-07	2154	groasis	NA	good	arid	Opuntia echios var. echios Howell	Baltra	Parque Eólico	clay	68	431.6	1559
2015-01-29	2157	groasis	4	good	arid	Opuntia echios var. echios Howell	Baltra	Parque Eólico	clay	67	431.6	0
2015-02-23	2157	groasis	4	good	arid	Opuntia echios var. echios Howell	Baltra	Parque Eólico	clay	67	431.6	25
2015-03-17	2157	groasis	5	good	arid	Opuntia echios var. echios Howell	Baltra	Parque Eólico	clay	67	431.6	47
2015-04-10	2157	groasis	7	good	arid	Opuntia echios var. echios Howell	Baltra	Parque Eólico	clay	67	431.6	71
2015-05-08	2157	groasis	7	good	arid	Opuntia echios var. echios Howell	Baltra	Parque Eólico	clay	67	431.6	99
2015-06-03	2157	groasis	7.5	good	arid	Opuntia echios var. echios Howell	Baltra	Parque Eólico	clay	67	431.6	125
2015-07-09	2157	groasis	7.5	good	arid	Opuntia echios var. echios Howell	Baltra	Parque Eólico	clay	67	431.6	161
2015-08-25	2157	groasis	7.5	good	arid	Opuntia echios var. echios Howell	Baltra	Parque Eólico	clay	67	431.6	208
2015-09-17	2157	groasis	8	good	arid	Opuntia echios var. echios Howell	Baltra	Parque Eólico	clay	67	431.6	231
2016-01-14	2157	groasis	8	good	arid	Opuntia echios var. echios Howell	Baltra	Parque Eólico	clay	67	431.6	350
2016-03-08	2157	groasis	8	good	arid	Opuntia echios var. echios Howell	Baltra	Parque Eólico	clay	67	431.6	404
2016-05-12	2157	groasis	9	good	arid	Opuntia echios var. echios Howell	Baltra	Parque Eólico	clay	67	431.6	469
2016-06-16	2157	groasis	9	good	arid	Opuntia echios var. echios Howell	Baltra	Parque Eólico	clay	67	431.6	504
2016-08-16	2157	groasis	9	good	arid	Opuntia echios var. echios Howell	Baltra	Parque Eólico	clay	67	431.6	565
2016-11-25	2157	groasis	11	good	arid	Opuntia echios var. echios Howell	Baltra	Parque Eólico	clay	67	431.6	666
2017-02-01	2157	groasis	15	good	arid	Opuntia echios var. echios Howell	Baltra	Parque Eólico	clay	67	431.6	734
2017-06-19	2157	groasis	15	good	arid	Opuntia echios var. echios Howell	Baltra	Parque Eólico	clay	67	431.6	872
2018-01-25	2157	groasis	15	dead	arid	Opuntia echios var. echios Howell	Baltra	Parque Eólico	clay	67	431.6	1092
2015-01-29	2158	groasis	5	good	arid	Opuntia echios var. echios Howell	Baltra	Parque Eólico	clay	69	431.6	0
2015-02-23	2158	groasis	7.5	good	arid	Opuntia echios var. echios Howell	Baltra	Parque Eólico	clay	69	431.6	25
2015-03-17	2158	groasis	8	good	arid	Opuntia echios var. echios Howell	Baltra	Parque Eólico	clay	69	431.6	47
2015-04-10	2158	groasis	8	good	arid	Opuntia echios var. echios Howell	Baltra	Parque Eólico	clay	69	431.6	71
2015-05-08	2158	groasis	8.5	good	arid	Opuntia echios var. echios Howell	Baltra	Parque Eólico	clay	69	431.6	99
2015-06-03	2158	groasis	8.5	good	arid	Opuntia echios var. echios Howell	Baltra	Parque Eólico	clay	69	431.6	125
2015-07-09	2158	groasis	9	good	arid	Opuntia echios var. echios Howell	Baltra	Parque Eólico	clay	69	431.6	161
2015-08-25	2158	groasis	9.5	good	arid	Opuntia echios var. echios Howell	Baltra	Parque Eólico	clay	69	431.6	208
2015-09-17	2158	groasis	9.5	good	arid	Opuntia echios var. echios Howell	Baltra	Parque Eólico	clay	69	431.6	231
2016-01-14	2158	groasis	14	good	arid	Opuntia echios var. echios Howell	Baltra	Parque Eólico	clay	69	431.6	350
2016-03-08	2158	groasis	21	good	arid	Opuntia echios var. echios Howell	Baltra	Parque Eólico	clay	69	431.6	404
2016-05-12	2158	groasis	21.5	good	arid	Opuntia echios var. echios Howell	Baltra	Parque Eólico	clay	69	431.6	469
2016-06-16	2158	groasis	22	good	arid	Opuntia echios var. echios Howell	Baltra	Parque Eólico	clay	69	431.6	504
2016-08-16	2158	groasis	23	good	arid	Opuntia echios var. echios Howell	Baltra	Parque Eólico	clay	69	431.6	565
2016-11-29	2158	groasis	23	good	arid	Opuntia echios var. echios Howell	Baltra	Parque Eólico	clay	69	431.6	670
2017-02-01	2158	groasis	23	good	arid	Opuntia echios var. echios Howell	Baltra	Parque Eólico	clay	69	431.6	734
2017-06-19	2158	groasis	27	good	arid	Opuntia echios var. echios Howell	Baltra	Parque Eólico	clay	69	431.6	872
2018-01-25	2158	groasis	33	good	arid	Opuntia echios var. echios Howell	Baltra	Parque Eólico	clay	69	431.6	1092
2018-07-15	2158	groasis	35	good	arid	Opuntia echios var. echios Howell	Baltra	Parque Eólico	clay	69	431.6	1263
2019-01-11	2158	groasis	NA	good	arid	Opuntia echios var. echios Howell	Baltra	Parque Eólico	clay	69	431.6	1443
2019-05-07	2158	groasis	NA	good	arid	Opuntia echios var. echios Howell	Baltra	Parque Eólico	clay	69	431.6	1559
2015-01-29	2159	groasis	4	good	arid	Opuntia echios var. echios Howell	Baltra	Parque Eólico	clay	69	431.6	0
2015-02-23	2159	groasis	5	good	arid	Opuntia echios var. echios Howell	Baltra	Parque Eólico	clay	69	431.6	25
2015-03-17	2159	groasis	5	good	arid	Opuntia echios var. echios Howell	Baltra	Parque Eólico	clay	69	431.6	47
2015-04-10	2159	groasis	5	good	arid	Opuntia echios var. echios Howell	Baltra	Parque Eólico	clay	69	431.6	71
2015-05-08	2159	groasis	5	good	arid	Opuntia echios var. echios Howell	Baltra	Parque Eólico	clay	69	431.6	99
2015-06-03	2159	groasis	5	good	arid	Opuntia echios var. echios Howell	Baltra	Parque Eólico	clay	69	431.6	125
2015-07-09	2159	groasis	6	good	arid	Opuntia echios var. echios Howell	Baltra	Parque Eólico	clay	69	431.6	161
2015-08-25	2159	groasis	6	good	arid	Opuntia echios var. echios Howell	Baltra	Parque Eólico	clay	69	431.6	208
2015-09-17	2159	groasis	6	normal	arid	Opuntia echios var. echios Howell	Baltra	Parque Eólico	clay	69	431.6	231
2016-01-14	2159	groasis	6.5	good	arid	Opuntia echios var. echios Howell	Baltra	Parque Eólico	clay	69	431.6	350
2016-03-08	2159	groasis	7	good	arid	Opuntia echios var. echios Howell	Baltra	Parque Eólico	clay	69	431.6	404
2016-05-12	2159	groasis	8	good	arid	Opuntia echios var. echios Howell	Baltra	Parque Eólico	clay	69	431.6	469
2016-06-16	2159	groasis	8.5	normal	arid	Opuntia echios var. echios Howell	Baltra	Parque Eólico	clay	69	431.6	504
2016-08-15	2159	groasis	9	good	arid	Opuntia echios var. echios Howell	Baltra	Parque Eólico	clay	69	431.6	564
2016-11-29	2159	groasis	10	good	arid	Opuntia echios var. echios Howell	Baltra	Parque Eólico	clay	69	431.6	670
2017-02-01	2159	groasis	10	good	arid	Opuntia echios var. echios Howell	Baltra	Parque Eólico	clay	69	431.6	734
2017-06-19	2159	groasis	11	good	arid	Opuntia echios var. echios Howell	Baltra	Parque Eólico	clay	69	431.6	872
2018-01-25	2159	groasis	11.5	good	arid	Opuntia echios var. echios Howell	Baltra	Parque Eólico	clay	69	431.6	1092
2018-07-14	2159	groasis	11.8	good	arid	Opuntia echios var. echios Howell	Baltra	Parque Eólico	clay	69	431.6	1262
2019-01-10	2159	groasis	NA	good	arid	Opuntia echios var. echios Howell	Baltra	Parque Eólico	clay	69	431.6	1442
2019-05-07	2159	groasis	NA	good	arid	Opuntia echios var. echios Howell	Baltra	Parque Eólico	clay	69	431.6	1559
2015-01-29	2162	groasis	3	good	arid	Opuntia echios var. echios Howell	Baltra	Parque Eólico	clay	72	431.6	0
2015-02-23	2162	groasis	3	good	arid	Opuntia echios var. echios Howell	Baltra	Parque Eólico	clay	72	431.6	25
2015-03-17	2162	groasis	3	good	arid	Opuntia echios var. echios Howell	Baltra	Parque Eólico	clay	72	431.6	47
2015-04-10	2162	groasis	3	good	arid	Opuntia echios var. echios Howell	Baltra	Parque Eólico	clay	72	431.6	71
2015-05-08	2162	groasis	3	good	arid	Opuntia echios var. echios Howell	Baltra	Parque Eólico	clay	72	431.6	99
2015-08-25	2162	groasis	3	bad	arid	Opuntia echios var. echios Howell	Baltra	Parque Eólico	clay	72	431.6	208
2015-09-17	2162	groasis	3	bad	arid	Opuntia echios var. echios Howell	Baltra	Parque Eólico	clay	72	431.6	231
2016-12-22	2162	groasis	3	dead	arid	Opuntia echios var. echios Howell	Baltra	Parque Eólico	clay	72	431.6	693
2015-01-29	2166	groasis	3	good	arid	Opuntia echios var. echios Howell	Baltra	Parque Eólico	clay	70	431.6	0
2015-02-23	2166	groasis	4	good	arid	Opuntia echios var. echios Howell	Baltra	Parque Eólico	clay	70	431.6	25
2015-03-17	2166	groasis	5	good	arid	Opuntia echios var. echios Howell	Baltra	Parque Eólico	clay	70	431.6	47
2015-04-10	2166	groasis	6.5	good	arid	Opuntia echios var. echios Howell	Baltra	Parque Eólico	clay	70	431.6	71
2015-05-08	2166	groasis	7	good	arid	Opuntia echios var. echios Howell	Baltra	Parque Eólico	clay	70	431.6	99
2015-06-03	2166	groasis	7	good	arid	Opuntia echios var. echios Howell	Baltra	Parque Eólico	clay	70	431.6	125
2015-07-09	2166	groasis	7	good	arid	Opuntia echios var. echios Howell	Baltra	Parque Eólico	clay	70	431.6	161
2015-08-26	2166	groasis	7	good	arid	Opuntia echios var. echios Howell	Baltra	Parque Eólico	clay	70	431.6	209
2015-09-17	2166	groasis	7	good	arid	Opuntia echios var. echios Howell	Baltra	Parque Eólico	clay	70	431.6	231
2016-01-14	2166	groasis	9	good	arid	Opuntia echios var. echios Howell	Baltra	Parque Eólico	clay	70	431.6	350
2016-03-08	2166	groasis	10	good	arid	Opuntia echios var. echios Howell	Baltra	Parque Eólico	clay	70	431.6	404
2016-05-12	2166	groasis	13	good	arid	Opuntia echios var. echios Howell	Baltra	Parque Eólico	clay	70	431.6	469
2016-06-16	2166	groasis	16	good	arid	Opuntia echios var. echios Howell	Baltra	Parque Eólico	clay	70	431.6	504
2016-08-16	2166	groasis	19	good	arid	Opuntia echios var. echios Howell	Baltra	Parque Eólico	clay	70	431.6	565
2016-11-29	2166	groasis	19.5	good	arid	Opuntia echios var. echios Howell	Baltra	Parque Eólico	clay	70	431.6	670
2017-06-19	2166	groasis	35	good	arid	Opuntia echios var. echios Howell	Baltra	Parque Eólico	clay	70	431.6	872
2018-01-25	2166	groasis	38	good	arid	Opuntia echios var. echios Howell	Baltra	Parque Eólico	clay	70	431.6	1092
2018-07-15	2166	groasis	53	good	arid	Opuntia echios var. echios Howell	Baltra	Parque Eólico	clay	70	431.6	1263
2019-01-11	2166	groasis	NA	good	arid	Opuntia echios var. echios Howell	Baltra	Parque Eólico	clay	70	431.6	1443
2019-05-07	2166	groasis	NA	good	arid	Opuntia echios var. echios Howell	Baltra	Parque Eólico	clay	70	431.6	1559
2015-01-29	2168	groasis	6.5	good	arid	Opuntia echios var. echios Howell	Baltra	Parque Eólico	clay	71	431.6	0
2015-02-23	2168	groasis	7	good	arid	Opuntia echios var. echios Howell	Baltra	Parque Eólico	clay	71	431.6	25
2015-03-17	2168	groasis	8	good	arid	Opuntia echios var. echios Howell	Baltra	Parque Eólico	clay	71	431.6	47
2015-04-10	2168	groasis	8.5	good	arid	Opuntia echios var. echios Howell	Baltra	Parque Eólico	clay	71	431.6	71
2015-05-08	2168	groasis	8.5	good	arid	Opuntia echios var. echios Howell	Baltra	Parque Eólico	clay	71	431.6	99
2015-06-03	2168	groasis	9	good	arid	Opuntia echios var. echios Howell	Baltra	Parque Eólico	clay	71	431.6	125
2015-07-09	2168	groasis	11	good	arid	Opuntia echios var. echios Howell	Baltra	Parque Eólico	clay	71	431.6	161
2015-08-26	2168	groasis	11	good	arid	Opuntia echios var. echios Howell	Baltra	Parque Eólico	clay	71	431.6	209
2015-09-17	2168	groasis	11	good	arid	Opuntia echios var. echios Howell	Baltra	Parque Eólico	clay	71	431.6	231
2016-01-14	2168	groasis	16	good	arid	Opuntia echios var. echios Howell	Baltra	Parque Eólico	clay	71	431.6	350
2016-03-08	2168	groasis	17	good	arid	Opuntia echios var. echios Howell	Baltra	Parque Eólico	clay	71	431.6	404
2016-05-12	2168	groasis	17	good	arid	Opuntia echios var. echios Howell	Baltra	Parque Eólico	clay	71	431.6	469
2016-06-16	2168	groasis	18	good	arid	Opuntia echios var. echios Howell	Baltra	Parque Eólico	clay	71	431.6	504
2016-08-16	2168	groasis	18.2	good	arid	Opuntia echios var. echios Howell	Baltra	Parque Eólico	clay	71	431.6	565
2016-11-29	2168	groasis	18.8	bad	arid	Opuntia echios var. echios Howell	Baltra	Parque Eólico	clay	71	431.6	670
2017-06-19	2168	groasis	19	dead	arid	Opuntia echios var. echios Howell	Baltra	Parque Eólico	clay	71	431.6	872
2015-01-29	2169	groasis	7	good	arid	Opuntia echios var. echios Howell	Baltra	Parque Eólico	clay	71	431.6	0
2015-02-23	2169	groasis	7	good	arid	Opuntia echios var. echios Howell	Baltra	Parque Eólico	clay	71	431.6	25
2015-03-17	2169	groasis	7	good	arid	Opuntia echios var. echios Howell	Baltra	Parque Eólico	clay	71	431.6	47
2015-04-10	2169	groasis	8	good	arid	Opuntia echios var. echios Howell	Baltra	Parque Eólico	clay	71	431.6	71
2015-05-08	2169	groasis	8	good	arid	Opuntia echios var. echios Howell	Baltra	Parque Eólico	clay	71	431.6	99
2015-06-03	2169	groasis	8	good	arid	Opuntia echios var. echios Howell	Baltra	Parque Eólico	clay	71	431.6	125
2015-07-09	2169	groasis	8	good	arid	Opuntia echios var. echios Howell	Baltra	Parque Eólico	clay	71	431.6	161
2015-08-26	2169	groasis	8	good	arid	Opuntia echios var. echios Howell	Baltra	Parque Eólico	clay	71	431.6	209
2015-09-17	2169	groasis	8	good	arid	Opuntia echios var. echios Howell	Baltra	Parque Eólico	clay	71	431.6	231
2016-01-14	2169	groasis	9.5	good	arid	Opuntia echios var. echios Howell	Baltra	Parque Eólico	clay	71	431.6	350
2016-05-12	2169	groasis	11.5	good	arid	Opuntia echios var. echios Howell	Baltra	Parque Eólico	clay	71	431.6	469
2016-06-16	2169	groasis	12	good	arid	Opuntia echios var. echios Howell	Baltra	Parque Eólico	clay	71	431.6	504
2016-08-16	2169	groasis	12	good	arid	Opuntia echios var. echios Howell	Baltra	Parque Eólico	clay	71	431.6	565
2016-11-29	2169	groasis	13	good	arid	Opuntia echios var. echios Howell	Baltra	Parque Eólico	clay	71	431.6	670
2017-02-01	2169	groasis	13.5	good	arid	Opuntia echios var. echios Howell	Baltra	Parque Eólico	clay	71	431.6	734
2017-06-19	2169	groasis	20	good	arid	Opuntia echios var. echios Howell	Baltra	Parque Eólico	clay	71	431.6	872
2018-01-25	2169	groasis	20	good	arid	Opuntia echios var. echios Howell	Baltra	Parque Eólico	clay	71	431.6	1092
2018-07-15	2169	groasis	31	good	arid	Opuntia echios var. echios Howell	Baltra	Parque Eólico	clay	71	431.6	1263
2019-01-11	2169	groasis	NA	good	arid	Opuntia echios var. echios Howell	Baltra	Parque Eólico	clay	71	431.6	1443
2019-05-07	2169	groasis	NA	good	arid	Opuntia echios var. echios Howell	Baltra	Parque Eólico	clay	71	431.6	1559
2015-01-29	2175	groasis	5	good	arid	Opuntia echios var. echios Howell	Baltra	Parque Eólico	clay	84	431.6	0
2015-02-23	2175	groasis	5	good	arid	Opuntia echios var. echios Howell	Baltra	Parque Eólico	clay	84	431.6	25
2015-03-17	2175	groasis	5	good	arid	Opuntia echios var. echios Howell	Baltra	Parque Eólico	clay	84	431.6	47
2015-04-10	2175	groasis	5	good	arid	Opuntia echios var. echios Howell	Baltra	Parque Eólico	clay	84	431.6	71
2015-05-08	2175	groasis	5	good	arid	Opuntia echios var. echios Howell	Baltra	Parque Eólico	clay	84	431.6	99
2015-06-03	2175	groasis	5	good	arid	Opuntia echios var. echios Howell	Baltra	Parque Eólico	clay	84	431.6	125
2015-07-09	2175	groasis	5	good	arid	Opuntia echios var. echios Howell	Baltra	Parque Eólico	clay	84	431.6	161
2015-08-26	2175	groasis	5	good	arid	Opuntia echios var. echios Howell	Baltra	Parque Eólico	clay	84	431.6	209
2015-09-17	2175	groasis	5.5	good	arid	Opuntia echios var. echios Howell	Baltra	Parque Eólico	clay	84	431.6	231
2016-03-08	2175	groasis	7	good	arid	Opuntia echios var. echios Howell	Baltra	Parque Eólico	clay	84	431.6	404
2016-05-11	2175	groasis	9.5	good	arid	Opuntia echios var. echios Howell	Baltra	Parque Eólico	clay	84	431.6	468
2016-06-16	2175	groasis	11	good	arid	Opuntia echios var. echios Howell	Baltra	Parque Eólico	clay	84	431.6	504
2016-08-15	2175	groasis	12	good	arid	Opuntia echios var. echios Howell	Baltra	Parque Eólico	clay	84	431.6	564
2016-11-29	2175	groasis	12.5	good	arid	Opuntia echios var. echios Howell	Baltra	Parque Eólico	clay	84	431.6	670
2017-02-01	2175	groasis	12.5	good	arid	Opuntia echios var. echios Howell	Baltra	Parque Eólico	clay	84	431.6	734
2017-06-19	2175	groasis	16	good	arid	Opuntia echios var. echios Howell	Baltra	Parque Eólico	clay	84	431.6	872
2018-01-25	2175	groasis	18	good	arid	Opuntia echios var. echios Howell	Baltra	Parque Eólico	clay	84	431.6	1092
2018-07-14	2175	groasis	28	good	arid	Opuntia echios var. echios Howell	Baltra	Parque Eólico	clay	84	431.6	1262
2019-01-10	2175	groasis	NA	good	arid	Opuntia echios var. echios Howell	Baltra	Parque Eólico	clay	84	431.6	1442
2019-05-29	2175	groasis	NA	good	arid	Opuntia echios var. echios Howell	Baltra	Parque Eólico	clay	84	431.6	1581
2015-01-29	2176	groasis	5	good	arid	Opuntia echios var. echios Howell	Baltra	Parque Eólico	clay	84	431.6	0
2015-02-23	2176	groasis	5	good	arid	Opuntia echios var. echios Howell	Baltra	Parque Eólico	clay	84	431.6	25
2015-03-17	2176	groasis	5	good	arid	Opuntia echios var. echios Howell	Baltra	Parque Eólico	clay	84	431.6	47
2015-04-10	2176	groasis	6.5	good	arid	Opuntia echios var. echios Howell	Baltra	Parque Eólico	clay	84	431.6	71
2015-05-08	2176	groasis	6.5	good	arid	Opuntia echios var. echios Howell	Baltra	Parque Eólico	clay	84	431.6	99
2015-06-03	2176	groasis	7	good	arid	Opuntia echios var. echios Howell	Baltra	Parque Eólico	clay	84	431.6	125
2015-07-09	2176	groasis	8	good	arid	Opuntia echios var. echios Howell	Baltra	Parque Eólico	clay	84	431.6	161
2015-08-26	2176	groasis	9	good	arid	Opuntia echios var. echios Howell	Baltra	Parque Eólico	clay	84	431.6	209
2015-09-17	2176	groasis	10	good	arid	Opuntia echios var. echios Howell	Baltra	Parque Eólico	clay	84	431.6	231
2016-01-14	2176	groasis	15	good	arid	Opuntia echios var. echios Howell	Baltra	Parque Eólico	clay	84	431.6	350
2016-03-08	2176	groasis	15	good	arid	Opuntia echios var. echios Howell	Baltra	Parque Eólico	clay	84	431.6	404
2016-05-11	2176	groasis	15	good	arid	Opuntia echios var. echios Howell	Baltra	Parque Eólico	clay	84	431.6	468
2016-06-16	2176	groasis	15	good	arid	Opuntia echios var. echios Howell	Baltra	Parque Eólico	clay	84	431.6	504
2016-08-15	2176	groasis	17	good	arid	Opuntia echios var. echios Howell	Baltra	Parque Eólico	clay	84	431.6	564
2016-11-29	2176	groasis	27	good	arid	Opuntia echios var. echios Howell	Baltra	Parque Eólico	clay	84	431.6	670
2017-02-01	2176	groasis	27	good	arid	Opuntia echios var. echios Howell	Baltra	Parque Eólico	clay	84	431.6	734
2017-06-19	2176	groasis	28	good	arid	Opuntia echios var. echios Howell	Baltra	Parque Eólico	clay	84	431.6	872
2018-01-25	2176	groasis	42	good	arid	Opuntia echios var. echios Howell	Baltra	Parque Eólico	clay	84	431.6	1092
2018-07-14	2176	groasis	47	good	arid	Opuntia echios var. echios Howell	Baltra	Parque Eólico	clay	84	431.6	1262
2019-01-10	2176	groasis	NA	good	arid	Opuntia echios var. echios Howell	Baltra	Parque Eólico	clay	84	431.6	1442
2015-01-29	2178	groasis	3	good	arid	Opuntia echios var. echios Howell	Baltra	Parque Eólico	clay	84	431.6	0
2015-02-23	2178	groasis	4	good	arid	Opuntia echios var. echios Howell	Baltra	Parque Eólico	clay	84	431.6	25
2015-03-17	2178	groasis	4	good	arid	Opuntia echios var. echios Howell	Baltra	Parque Eólico	clay	84	431.6	47
2015-04-10	2178	groasis	4	good	arid	Opuntia echios var. echios Howell	Baltra	Parque Eólico	clay	84	431.6	71
2015-05-08	2178	groasis	5	good	arid	Opuntia echios var. echios Howell	Baltra	Parque Eólico	clay	84	431.6	99
2015-06-03	2178	groasis	6	good	arid	Opuntia echios var. echios Howell	Baltra	Parque Eólico	clay	84	431.6	125
2015-07-09	2178	groasis	6	good	arid	Opuntia echios var. echios Howell	Baltra	Parque Eólico	clay	84	431.6	161
2015-08-26	2178	groasis	6	good	arid	Opuntia echios var. echios Howell	Baltra	Parque Eólico	clay	84	431.6	209
2015-09-17	2178	groasis	6	good	arid	Opuntia echios var. echios Howell	Baltra	Parque Eólico	clay	84	431.6	231
2016-01-14	2178	groasis	7	good	arid	Opuntia echios var. echios Howell	Baltra	Parque Eólico	clay	84	431.6	350
2016-03-08	2178	groasis	7	good	arid	Opuntia echios var. echios Howell	Baltra	Parque Eólico	clay	84	431.6	404
2016-06-16	2178	groasis	7	good	arid	Opuntia echios var. echios Howell	Baltra	Parque Eólico	clay	84	431.6	504
2016-08-15	2178	groasis	10	good	arid	Opuntia echios var. echios Howell	Baltra	Parque Eólico	clay	84	431.6	564
2016-11-29	2178	groasis	14	good	arid	Opuntia echios var. echios Howell	Baltra	Parque Eólico	clay	84	431.6	670
2017-02-01	2178	groasis	15	good	arid	Opuntia echios var. echios Howell	Baltra	Parque Eólico	clay	84	431.6	734
2018-01-25	2178	groasis	21.5	good	arid	Opuntia echios var. echios Howell	Baltra	Parque Eólico	clay	84	431.6	1092
2018-07-14	2178	groasis	33.5	good	arid	Opuntia echios var. echios Howell	Baltra	Parque Eólico	clay	84	431.6	1262
2019-01-10	2178	groasis	NA	good	arid	Opuntia echios var. echios Howell	Baltra	Parque Eólico	clay	84	431.6	1442
2015-01-29	2179	groasis	8	good	arid	Opuntia echios var. echios Howell	Baltra	Parque Eólico	clay	83	431.6	0
2015-02-23	2179	groasis	9	good	arid	Opuntia echios var. echios Howell	Baltra	Parque Eólico	clay	83	431.6	25
2015-03-17	2179	groasis	9	good	arid	Opuntia echios var. echios Howell	Baltra	Parque Eólico	clay	83	431.6	47
2015-04-10	2179	groasis	10	good	arid	Opuntia echios var. echios Howell	Baltra	Parque Eólico	clay	83	431.6	71
2015-05-08	2179	groasis	10	good	arid	Opuntia echios var. echios Howell	Baltra	Parque Eólico	clay	83	431.6	99
2015-06-03	2179	groasis	11	good	arid	Opuntia echios var. echios Howell	Baltra	Parque Eólico	clay	83	431.6	125
2015-07-09	2179	groasis	11	good	arid	Opuntia echios var. echios Howell	Baltra	Parque Eólico	clay	83	431.6	161
2015-08-26	2179	groasis	11	good	arid	Opuntia echios var. echios Howell	Baltra	Parque Eólico	clay	83	431.6	209
2015-09-17	2179	groasis	11	good	arid	Opuntia echios var. echios Howell	Baltra	Parque Eólico	clay	83	431.6	231
2016-01-14	2179	groasis	11	good	arid	Opuntia echios var. echios Howell	Baltra	Parque Eólico	clay	83	431.6	350
2016-03-08	2179	groasis	12	good	arid	Opuntia echios var. echios Howell	Baltra	Parque Eólico	clay	83	431.6	404
2016-05-11	2179	groasis	12	good	arid	Opuntia echios var. echios Howell	Baltra	Parque Eólico	clay	83	431.6	468
2016-06-16	2179	groasis	12	good	arid	Opuntia echios var. echios Howell	Baltra	Parque Eólico	clay	83	431.6	504
2016-08-15	2179	groasis	13	good	arid	Opuntia echios var. echios Howell	Baltra	Parque Eólico	clay	83	431.6	564
2016-11-29	2179	groasis	13	good	arid	Opuntia echios var. echios Howell	Baltra	Parque Eólico	clay	83	431.6	670
2017-02-01	2179	groasis	13	good	arid	Opuntia echios var. echios Howell	Baltra	Parque Eólico	clay	83	431.6	734
2018-01-25	2179	groasis	13	good	arid	Opuntia echios var. echios Howell	Baltra	Parque Eólico	clay	83	431.6	1092
2018-07-14	2179	groasis	16	good	arid	Opuntia echios var. echios Howell	Baltra	Parque Eólico	clay	83	431.6	1262
2019-01-10	2179	groasis	NA	good	arid	Opuntia echios var. echios Howell	Baltra	Parque Eólico	clay	83	431.6	1442
2015-01-29	2183	groasis	2.5	good	arid	Opuntia echios var. echios Howell	Baltra	Parque Eólico	clay	86	431.6	0
2015-02-23	2183	groasis	3	good	arid	Opuntia echios var. echios Howell	Baltra	Parque Eólico	clay	86	431.6	25
2015-03-17	2183	groasis	3	good	arid	Opuntia echios var. echios Howell	Baltra	Parque Eólico	clay	86	431.6	47
2015-04-10	2183	groasis	3.5	good	arid	Opuntia echios var. echios Howell	Baltra	Parque Eólico	clay	86	431.6	71
2015-05-08	2183	groasis	3.5	good	arid	Opuntia echios var. echios Howell	Baltra	Parque Eólico	clay	86	431.6	99
2015-06-03	2183	groasis	4	good	arid	Opuntia echios var. echios Howell	Baltra	Parque Eólico	clay	86	431.6	125
2015-07-09	2183	groasis	4	good	arid	Opuntia echios var. echios Howell	Baltra	Parque Eólico	clay	86	431.6	161
2015-08-26	2183	groasis	4	good	arid	Opuntia echios var. echios Howell	Baltra	Parque Eólico	clay	86	431.6	209
2015-09-17	2183	groasis	7	good	arid	Opuntia echios var. echios Howell	Baltra	Parque Eólico	clay	86	431.6	231
2016-01-14	2183	groasis	7	good	arid	Opuntia echios var. echios Howell	Baltra	Parque Eólico	clay	86	431.6	350
2016-03-08	2183	groasis	7	good	arid	Opuntia echios var. echios Howell	Baltra	Parque Eólico	clay	86	431.6	404
2016-05-11	2183	groasis	7	dead	arid	Opuntia echios var. echios Howell	Baltra	Parque Eólico	clay	86	431.6	468
2015-01-29	2189	groasis	5	good	arid	Opuntia echios var. echios Howell	Baltra	Parque Eólico	clay	87	431.6	0
2015-02-23	2189	groasis	5	good	arid	Opuntia echios var. echios Howell	Baltra	Parque Eólico	clay	87	431.6	25
2015-03-17	2189	groasis	7	good	arid	Opuntia echios var. echios Howell	Baltra	Parque Eólico	clay	87	431.6	47
2015-04-10	2189	groasis	8	good	arid	Opuntia echios var. echios Howell	Baltra	Parque Eólico	clay	87	431.6	71
2015-05-08	2189	groasis	8	good	arid	Opuntia echios var. echios Howell	Baltra	Parque Eólico	clay	87	431.6	99
2015-06-03	2189	groasis	8.5	good	arid	Opuntia echios var. echios Howell	Baltra	Parque Eólico	clay	87	431.6	125
2015-07-09	2189	groasis	8.5	good	arid	Opuntia echios var. echios Howell	Baltra	Parque Eólico	clay	87	431.6	161
2015-08-26	2189	groasis	8.5	good	arid	Opuntia echios var. echios Howell	Baltra	Parque Eólico	clay	87	431.6	209
2015-09-17	2189	groasis	8.5	good	arid	Opuntia echios var. echios Howell	Baltra	Parque Eólico	clay	87	431.6	231
2016-01-14	2189	groasis	9	good	arid	Opuntia echios var. echios Howell	Baltra	Parque Eólico	clay	87	431.6	350
2016-03-09	2189	groasis	10	good	arid	Opuntia echios var. echios Howell	Baltra	Parque Eólico	clay	87	431.6	405
2016-05-11	2189	groasis	13	good	arid	Opuntia echios var. echios Howell	Baltra	Parque Eólico	clay	87	431.6	468
2016-06-16	2189	groasis	13	good	arid	Opuntia echios var. echios Howell	Baltra	Parque Eólico	clay	87	431.6	504
2016-08-15	2189	groasis	13	good	arid	Opuntia echios var. echios Howell	Baltra	Parque Eólico	clay	87	431.6	564
2016-11-30	2189	groasis	13	good	arid	Opuntia echios var. echios Howell	Baltra	Parque Eólico	clay	87	431.6	671
2017-02-01	2189	groasis	16	good	arid	Opuntia echios var. echios Howell	Baltra	Parque Eólico	clay	87	431.6	734
2017-06-28	2189	groasis	19	good	arid	Opuntia echios var. echios Howell	Baltra	Parque Eólico	clay	87	431.6	881
2018-01-25	2189	groasis	19.5	good	arid	Opuntia echios var. echios Howell	Baltra	Parque Eólico	clay	87	431.6	1092
2018-07-14	2189	groasis	29	good	arid	Opuntia echios var. echios Howell	Baltra	Parque Eólico	clay	87	431.6	1262
2019-01-10	2189	groasis	NA	good	arid	Opuntia echios var. echios Howell	Baltra	Parque Eólico	clay	87	431.6	1442
2015-01-29	2190	groasis	2	good	arid	Opuntia echios var. echios Howell	Baltra	Parque Eólico	clay	87	431.6	0
2015-02-23	2190	groasis	2	good	arid	Opuntia echios var. echios Howell	Baltra	Parque Eólico	clay	87	431.6	25
2015-03-17	2190	groasis	2	good	arid	Opuntia echios var. echios Howell	Baltra	Parque Eólico	clay	87	431.6	47
2015-04-10	2190	groasis	3	good	arid	Opuntia echios var. echios Howell	Baltra	Parque Eólico	clay	87	431.6	71
2015-05-08	2190	groasis	3	good	arid	Opuntia echios var. echios Howell	Baltra	Parque Eólico	clay	87	431.6	99
2015-06-03	2190	groasis	3	good	arid	Opuntia echios var. echios Howell	Baltra	Parque Eólico	clay	87	431.6	125
2015-07-09	2190	groasis	3	good	arid	Opuntia echios var. echios Howell	Baltra	Parque Eólico	clay	87	431.6	161
2015-08-26	2190	groasis	3	good	arid	Opuntia echios var. echios Howell	Baltra	Parque Eólico	clay	87	431.6	209
2015-09-17	2190	groasis	3	good	arid	Opuntia echios var. echios Howell	Baltra	Parque Eólico	clay	87	431.6	231
2016-01-14	2190	groasis	3.5	good	arid	Opuntia echios var. echios Howell	Baltra	Parque Eólico	clay	87	431.6	350
2016-03-08	2190	groasis	6.5	good	arid	Opuntia echios var. echios Howell	Baltra	Parque Eólico	clay	87	431.6	404
2016-05-11	2190	groasis	6.5	normal	arid	Opuntia echios var. echios Howell	Baltra	Parque Eólico	clay	87	431.6	468
2016-06-16	2190	groasis	7	good	arid	Opuntia echios var. echios Howell	Baltra	Parque Eólico	clay	87	431.6	504
2016-08-15	2190	groasis	7	good	arid	Opuntia echios var. echios Howell	Baltra	Parque Eólico	clay	87	431.6	564
2016-11-30	2190	groasis	7	good	arid	Opuntia echios var. echios Howell	Baltra	Parque Eólico	clay	87	431.6	671
2017-02-01	2190	groasis	7	good	arid	Opuntia echios var. echios Howell	Baltra	Parque Eólico	clay	87	431.6	734
2017-06-28	2190	groasis	8	normal	arid	Opuntia echios var. echios Howell	Baltra	Parque Eólico	clay	87	431.6	881
2018-01-25	2190	groasis	8	normal	arid	Opuntia echios var. echios Howell	Baltra	Parque Eólico	clay	87	431.6	1092
2018-05-23	2190	groasis	8	dead	arid	Opuntia echios var. echios Howell	Baltra	Parque Eólico	clay	87	431.6	1210
2015-01-29	2191	groasis	6.5	good	arid	Opuntia echios var. echios Howell	Baltra	Parque Eólico	clay	88	431.6	0
2015-02-23	2191	groasis	7	good	arid	Opuntia echios var. echios Howell	Baltra	Parque Eólico	clay	88	431.6	25
2015-03-17	2191	groasis	7	good	arid	Opuntia echios var. echios Howell	Baltra	Parque Eólico	clay	88	431.6	47
2015-04-10	2191	groasis	7.5	good	arid	Opuntia echios var. echios Howell	Baltra	Parque Eólico	clay	88	431.6	71
2015-05-08	2191	groasis	8	good	arid	Opuntia echios var. echios Howell	Baltra	Parque Eólico	clay	88	431.6	99
2015-06-03	2191	groasis	9	good	arid	Opuntia echios var. echios Howell	Baltra	Parque Eólico	clay	88	431.6	125
2015-07-09	2191	groasis	9	good	arid	Opuntia echios var. echios Howell	Baltra	Parque Eólico	clay	88	431.6	161
2015-08-26	2191	groasis	9.5	good	arid	Opuntia echios var. echios Howell	Baltra	Parque Eólico	clay	88	431.6	209
2015-09-17	2191	groasis	10	good	arid	Opuntia echios var. echios Howell	Baltra	Parque Eólico	clay	88	431.6	231
2016-01-14	2191	groasis	10	good	arid	Opuntia echios var. echios Howell	Baltra	Parque Eólico	clay	88	431.6	350
2016-03-08	2191	groasis	11.5	good	arid	Opuntia echios var. echios Howell	Baltra	Parque Eólico	clay	88	431.6	404
2016-05-11	2191	groasis	12	good	arid	Opuntia echios var. echios Howell	Baltra	Parque Eólico	clay	88	431.6	468
2016-06-16	2191	groasis	12	good	arid	Opuntia echios var. echios Howell	Baltra	Parque Eólico	clay	88	431.6	504
2016-08-15	2191	groasis	12.5	good	arid	Opuntia echios var. echios Howell	Baltra	Parque Eólico	clay	88	431.6	564
2016-11-30	2191	groasis	13	good	arid	Opuntia echios var. echios Howell	Baltra	Parque Eólico	clay	88	431.6	671
2017-02-01	2191	groasis	13.2	good	arid	Opuntia echios var. echios Howell	Baltra	Parque Eólico	clay	88	431.6	734
2017-07-07	2191	groasis	13.5	good	arid	Opuntia echios var. echios Howell	Baltra	Parque Eólico	clay	88	431.6	890
2018-01-25	2191	groasis	13.75	good	arid	Opuntia echios var. echios Howell	Baltra	Parque Eólico	clay	88	431.6	1092
2018-07-14	2191	groasis	14	good	arid	Opuntia echios var. echios Howell	Baltra	Parque Eólico	clay	88	431.6	1262
2019-01-10	2191	groasis	NA	good	arid	Opuntia echios var. echios Howell	Baltra	Parque Eólico	clay	88	431.6	1442
2015-01-29	2192	groasis	3	good	arid	Opuntia echios var. echios Howell	Baltra	Parque Eólico	clay	87	431.6	0
2015-02-23	2192	groasis	3	good	arid	Opuntia echios var. echios Howell	Baltra	Parque Eólico	clay	87	431.6	25
2015-03-17	2192	groasis	3	good	arid	Opuntia echios var. echios Howell	Baltra	Parque Eólico	clay	87	431.6	47
2015-04-10	2192	groasis	3	dead	arid	Opuntia echios var. echios Howell	Baltra	Parque Eólico	clay	87	431.6	71
2015-01-29	2193	groasis	8	good	arid	Opuntia echios var. echios Howell	Baltra	Parque Eólico	clay	88	431.6	0
2015-02-23	2193	groasis	8	good	arid	Opuntia echios var. echios Howell	Baltra	Parque Eólico	clay	88	431.6	25
2015-03-17	2193	groasis	10	good	arid	Opuntia echios var. echios Howell	Baltra	Parque Eólico	clay	88	431.6	47
2015-04-10	2193	groasis	10	good	arid	Opuntia echios var. echios Howell	Baltra	Parque Eólico	clay	88	431.6	71
2015-05-08	2193	groasis	11	good	arid	Opuntia echios var. echios Howell	Baltra	Parque Eólico	clay	88	431.6	99
2015-06-03	2193	groasis	11	good	arid	Opuntia echios var. echios Howell	Baltra	Parque Eólico	clay	88	431.6	125
2015-07-09	2193	groasis	11	good	arid	Opuntia echios var. echios Howell	Baltra	Parque Eólico	clay	88	431.6	161
2015-08-26	2193	groasis	11	good	arid	Opuntia echios var. echios Howell	Baltra	Parque Eólico	clay	88	431.6	209
2015-09-17	2193	groasis	11	good	arid	Opuntia echios var. echios Howell	Baltra	Parque Eólico	clay	88	431.6	231
2016-01-14	2193	groasis	15	good	arid	Opuntia echios var. echios Howell	Baltra	Parque Eólico	clay	88	431.6	350
2016-03-08	2193	groasis	17	good	arid	Opuntia echios var. echios Howell	Baltra	Parque Eólico	clay	88	431.6	404
2016-05-12	2193	groasis	17	good	arid	Opuntia echios var. echios Howell	Baltra	Parque Eólico	clay	88	431.6	469
2016-06-16	2193	groasis	17	good	arid	Opuntia echios var. echios Howell	Baltra	Parque Eólico	clay	88	431.6	504
2016-08-15	2193	groasis	20	good	arid	Opuntia echios var. echios Howell	Baltra	Parque Eólico	clay	88	431.6	564
2016-11-30	2193	groasis	20	good	arid	Opuntia echios var. echios Howell	Baltra	Parque Eólico	clay	88	431.6	671
2017-02-01	2193	groasis	20	good	arid	Opuntia echios var. echios Howell	Baltra	Parque Eólico	clay	88	431.6	734
2017-06-28	2193	groasis	22	good	arid	Opuntia echios var. echios Howell	Baltra	Parque Eólico	clay	88	431.6	881
2018-01-25	2193	groasis	23	good	arid	Opuntia echios var. echios Howell	Baltra	Parque Eólico	clay	88	431.6	1092
2018-07-14	2193	groasis	25.5	good	arid	Opuntia echios var. echios Howell	Baltra	Parque Eólico	clay	88	431.6	1262
2019-01-10	2193	groasis	NA	good	arid	Opuntia echios var. echios Howell	Baltra	Parque Eólico	clay	88	431.6	1442
2015-01-29	2194	groasis	7	good	arid	Opuntia echios var. echios Howell	Baltra	Parque Eólico	clay	88	431.6	0
2015-02-23	2194	groasis	8	good	arid	Opuntia echios var. echios Howell	Baltra	Parque Eólico	clay	88	431.6	25
2015-03-17	2194	groasis	8	good	arid	Opuntia echios var. echios Howell	Baltra	Parque Eólico	clay	88	431.6	47
2015-04-10	2194	groasis	8	good	arid	Opuntia echios var. echios Howell	Baltra	Parque Eólico	clay	88	431.6	71
2015-05-08	2194	groasis	8.5	good	arid	Opuntia echios var. echios Howell	Baltra	Parque Eólico	clay	88	431.6	99
2015-06-03	2194	groasis	8.5	good	arid	Opuntia echios var. echios Howell	Baltra	Parque Eólico	clay	88	431.6	125
2015-07-09	2194	groasis	8.5	good	arid	Opuntia echios var. echios Howell	Baltra	Parque Eólico	clay	88	431.6	161
2015-08-26	2194	groasis	8.5	good	arid	Opuntia echios var. echios Howell	Baltra	Parque Eólico	clay	88	431.6	209
2015-09-17	2194	groasis	8.5	good	arid	Opuntia echios var. echios Howell	Baltra	Parque Eólico	clay	88	431.6	231
2016-01-14	2194	groasis	17	good	arid	Opuntia echios var. echios Howell	Baltra	Parque Eólico	clay	88	431.6	350
2016-03-08	2194	groasis	17	good	arid	Opuntia echios var. echios Howell	Baltra	Parque Eólico	clay	88	431.6	404
2016-05-12	2194	groasis	17	good	arid	Opuntia echios var. echios Howell	Baltra	Parque Eólico	clay	88	431.6	469
2016-06-16	2194	groasis	17	good	arid	Opuntia echios var. echios Howell	Baltra	Parque Eólico	clay	88	431.6	504
2016-08-15	2194	groasis	19	good	arid	Opuntia echios var. echios Howell	Baltra	Parque Eólico	clay	88	431.6	564
2016-11-29	2194	groasis	19	good	arid	Opuntia echios var. echios Howell	Baltra	Parque Eólico	clay	88	431.6	670
2017-02-01	2194	groasis	19	good	arid	Opuntia echios var. echios Howell	Baltra	Parque Eólico	clay	88	431.6	734
2017-06-28	2194	groasis	29	good	arid	Opuntia echios var. echios Howell	Baltra	Parque Eólico	clay	88	431.6	881
2018-01-25	2194	groasis	29	good	arid	Opuntia echios var. echios Howell	Baltra	Parque Eólico	clay	88	431.6	1092
2018-07-14	2194	groasis	29	good	arid	Opuntia echios var. echios Howell	Baltra	Parque Eólico	clay	88	431.6	1262
2019-01-10	2194	groasis	NA	good	arid	Opuntia echios var. echios Howell	Baltra	Parque Eólico	clay	88	431.6	1442
2015-01-29	2195	groasis	4	good	arid	Opuntia echios var. echios Howell	Baltra	Parque Eólico	clay	87	431.6	0
2015-02-23	2195	groasis	4	good	arid	Opuntia echios var. echios Howell	Baltra	Parque Eólico	clay	87	431.6	25
2015-03-17	2195	groasis	4.5	good	arid	Opuntia echios var. echios Howell	Baltra	Parque Eólico	clay	87	431.6	47
2015-04-10	2195	groasis	5	good	arid	Opuntia echios var. echios Howell	Baltra	Parque Eólico	clay	87	431.6	71
2015-05-08	2195	groasis	5	good	arid	Opuntia echios var. echios Howell	Baltra	Parque Eólico	clay	87	431.6	99
2015-06-03	2195	groasis	5	good	arid	Opuntia echios var. echios Howell	Baltra	Parque Eólico	clay	87	431.6	125
2015-07-09	2195	groasis	6.5	good	arid	Opuntia echios var. echios Howell	Baltra	Parque Eólico	clay	87	431.6	161
2015-08-26	2195	groasis	7	good	arid	Opuntia echios var. echios Howell	Baltra	Parque Eólico	clay	87	431.6	209
2015-09-17	2195	groasis	7	good	arid	Opuntia echios var. echios Howell	Baltra	Parque Eólico	clay	87	431.6	231
2016-01-14	2195	groasis	7.5	good	arid	Opuntia echios var. echios Howell	Baltra	Parque Eólico	clay	87	431.6	350
2016-03-08	2195	groasis	8.5	good	arid	Opuntia echios var. echios Howell	Baltra	Parque Eólico	clay	87	431.6	404
2016-05-12	2195	groasis	9	good	arid	Opuntia echios var. echios Howell	Baltra	Parque Eólico	clay	87	431.6	469
2016-06-16	2195	groasis	9	good	arid	Opuntia echios var. echios Howell	Baltra	Parque Eólico	clay	87	431.6	504
2016-08-15	2195	groasis	9.5	good	arid	Opuntia echios var. echios Howell	Baltra	Parque Eólico	clay	87	431.6	564
2016-11-30	2195	groasis	10	good	arid	Opuntia echios var. echios Howell	Baltra	Parque Eólico	clay	87	431.6	671
2017-02-01	2195	groasis	10.5	good	arid	Opuntia echios var. echios Howell	Baltra	Parque Eólico	clay	87	431.6	734
2017-06-28	2195	groasis	11	good	arid	Opuntia echios var. echios Howell	Baltra	Parque Eólico	clay	87	431.6	881
2018-01-25	2195	groasis	11	good	arid	Opuntia echios var. echios Howell	Baltra	Parque Eólico	clay	87	431.6	1092
2018-05-23	2195	groasis	11	dead	arid	Opuntia echios var. echios Howell	Baltra	Parque Eólico	clay	87	431.6	1210
2015-01-29	2196	groasis	7	good	arid	Opuntia echios var. echios Howell	Baltra	Parque Eólico	clay	89	431.6	0
2015-02-23	2196	groasis	8	good	arid	Opuntia echios var. echios Howell	Baltra	Parque Eólico	clay	89	431.6	25
2015-03-17	2196	groasis	8	good	arid	Opuntia echios var. echios Howell	Baltra	Parque Eólico	clay	89	431.6	47
2015-04-10	2196	groasis	8	good	arid	Opuntia echios var. echios Howell	Baltra	Parque Eólico	clay	89	431.6	71
2015-05-08	2196	groasis	8	good	arid	Opuntia echios var. echios Howell	Baltra	Parque Eólico	clay	89	431.6	99
2015-06-03	2196	groasis	8	good	arid	Opuntia echios var. echios Howell	Baltra	Parque Eólico	clay	89	431.6	125
2015-07-09	2196	groasis	8	good	arid	Opuntia echios var. echios Howell	Baltra	Parque Eólico	clay	89	431.6	161
2015-08-25	2196	groasis	8	good	arid	Opuntia echios var. echios Howell	Baltra	Parque Eólico	clay	89	431.6	208
2015-09-17	2196	groasis	8	good	arid	Opuntia echios var. echios Howell	Baltra	Parque Eólico	clay	89	431.6	231
2016-01-14	2196	groasis	9	good	arid	Opuntia echios var. echios Howell	Baltra	Parque Eólico	clay	89	431.6	350
2016-03-08	2196	groasis	10	good	arid	Opuntia echios var. echios Howell	Baltra	Parque Eólico	clay	89	431.6	404
2016-05-12	2196	groasis	10	good	arid	Opuntia echios var. echios Howell	Baltra	Parque Eólico	clay	89	431.6	469
2016-06-16	2196	groasis	10	good	arid	Opuntia echios var. echios Howell	Baltra	Parque Eólico	clay	89	431.6	504
2016-08-15	2196	groasis	10	good	arid	Opuntia echios var. echios Howell	Baltra	Parque Eólico	clay	89	431.6	564
2016-11-30	2196	groasis	10	good	arid	Opuntia echios var. echios Howell	Baltra	Parque Eólico	clay	89	431.6	671
2017-02-01	2196	groasis	10	good	arid	Opuntia echios var. echios Howell	Baltra	Parque Eólico	clay	89	431.6	734
2017-06-28	2196	groasis	13	good	arid	Opuntia echios var. echios Howell	Baltra	Parque Eólico	clay	89	431.6	881
2018-01-25	2196	groasis	13.5	good	arid	Opuntia echios var. echios Howell	Baltra	Parque Eólico	clay	89	431.6	1092
2018-07-14	2196	groasis	16	good	arid	Opuntia echios var. echios Howell	Baltra	Parque Eólico	clay	89	431.6	1262
2019-01-10	2196	groasis	NA	good	arid	Opuntia echios var. echios Howell	Baltra	Parque Eólico	clay	89	431.6	1442
2015-01-29	2197	groasis	3	good	arid	Opuntia echios var. echios Howell	Baltra	Parque Eólico	clay	88	431.6	0
2015-02-23	2197	groasis	3	good	arid	Opuntia echios var. echios Howell	Baltra	Parque Eólico	clay	88	431.6	25
2015-03-17	2197	groasis	4	good	arid	Opuntia echios var. echios Howell	Baltra	Parque Eólico	clay	88	431.6	47
2015-04-10	2197	groasis	4	good	arid	Opuntia echios var. echios Howell	Baltra	Parque Eólico	clay	88	431.6	71
2015-05-08	2197	groasis	4	good	arid	Opuntia echios var. echios Howell	Baltra	Parque Eólico	clay	88	431.6	99
2015-06-03	2197	groasis	5	good	arid	Opuntia echios var. echios Howell	Baltra	Parque Eólico	clay	88	431.6	125
2015-07-09	2197	groasis	5	good	arid	Opuntia echios var. echios Howell	Baltra	Parque Eólico	clay	88	431.6	161
2015-08-25	2197	groasis	5	good	arid	Opuntia echios var. echios Howell	Baltra	Parque Eólico	clay	88	431.6	208
2015-09-17	2197	groasis	5	good	arid	Opuntia echios var. echios Howell	Baltra	Parque Eólico	clay	88	431.6	231
2016-01-14	2197	groasis	5	good	arid	Opuntia echios var. echios Howell	Baltra	Parque Eólico	clay	88	431.6	350
2016-03-08	2197	groasis	6	good	arid	Opuntia echios var. echios Howell	Baltra	Parque Eólico	clay	88	431.6	404
2016-05-12	2197	groasis	6	good	arid	Opuntia echios var. echios Howell	Baltra	Parque Eólico	clay	88	431.6	469
2016-06-16	2197	groasis	6.5	good	arid	Opuntia echios var. echios Howell	Baltra	Parque Eólico	clay	88	431.6	504
2016-08-15	2197	groasis	13	good	arid	Opuntia echios var. echios Howell	Baltra	Parque Eólico	clay	88	431.6	564
2016-11-30	2197	groasis	16	good	arid	Opuntia echios var. echios Howell	Baltra	Parque Eólico	clay	88	431.6	671
2017-02-01	2197	groasis	17	good	arid	Opuntia echios var. echios Howell	Baltra	Parque Eólico	clay	88	431.6	734
2017-06-28	2197	groasis	17	good	arid	Opuntia echios var. echios Howell	Baltra	Parque Eólico	clay	88	431.6	881
2018-01-25	2197	groasis	17.5	good	arid	Opuntia echios var. echios Howell	Baltra	Parque Eólico	clay	88	431.6	1092
2018-07-15	2197	groasis	29	good	arid	Opuntia echios var. echios Howell	Baltra	Parque Eólico	clay	88	431.6	1263
2019-01-10	2197	groasis	NA	good	arid	Opuntia echios var. echios Howell	Baltra	Parque Eólico	clay	88	431.6	1442
2015-01-29	2198	groasis	7	good	arid	Opuntia echios var. echios Howell	Baltra	Parque Eólico	clay	88	431.6	0
2015-02-23	2198	groasis	8	good	arid	Opuntia echios var. echios Howell	Baltra	Parque Eólico	clay	88	431.6	25
2015-03-17	2198	groasis	9	good	arid	Opuntia echios var. echios Howell	Baltra	Parque Eólico	clay	88	431.6	47
2015-04-10	2198	groasis	9	good	arid	Opuntia echios var. echios Howell	Baltra	Parque Eólico	clay	88	431.6	71
2015-05-08	2198	groasis	9	good	arid	Opuntia echios var. echios Howell	Baltra	Parque Eólico	clay	88	431.6	99
2015-06-03	2198	groasis	9.5	good	arid	Opuntia echios var. echios Howell	Baltra	Parque Eólico	clay	88	431.6	125
2015-07-09	2198	groasis	12	good	arid	Opuntia echios var. echios Howell	Baltra	Parque Eólico	clay	88	431.6	161
2015-08-25	2198	groasis	12	good	arid	Opuntia echios var. echios Howell	Baltra	Parque Eólico	clay	88	431.6	208
2015-09-17	2198	groasis	12	good	arid	Opuntia echios var. echios Howell	Baltra	Parque Eólico	clay	88	431.6	231
2016-01-14	2198	groasis	14	good	arid	Opuntia echios var. echios Howell	Baltra	Parque Eólico	clay	88	431.6	350
2016-03-08	2198	groasis	22	good	arid	Opuntia echios var. echios Howell	Baltra	Parque Eólico	clay	88	431.6	404
2016-05-12	2198	groasis	22	good	arid	Opuntia echios var. echios Howell	Baltra	Parque Eólico	clay	88	431.6	469
2016-06-16	2198	groasis	23	good	arid	Opuntia echios var. echios Howell	Baltra	Parque Eólico	clay	88	431.6	504
2016-08-15	2198	groasis	24	good	arid	Opuntia echios var. echios Howell	Baltra	Parque Eólico	clay	88	431.6	564
2016-11-29	2198	groasis	24.5	good	arid	Opuntia echios var. echios Howell	Baltra	Parque Eólico	clay	88	431.6	670
2017-02-01	2198	groasis	24.5	normal	arid	Opuntia echios var. echios Howell	Baltra	Parque Eólico	clay	88	431.6	734
2017-06-19	2198	groasis	30	good	arid	Opuntia echios var. echios Howell	Baltra	Parque Eólico	clay	88	431.6	872
2018-01-25	2198	groasis	30	good	arid	Opuntia echios var. echios Howell	Baltra	Parque Eólico	clay	88	431.6	1092
2018-07-14	2198	groasis	30	good	arid	Opuntia echios var. echios Howell	Baltra	Parque Eólico	clay	88	431.6	1262
2019-01-10	2198	groasis	NA	good	arid	Opuntia echios var. echios Howell	Baltra	Parque Eólico	clay	88	431.6	1442
2019-05-07	2198	groasis	NA	good	arid	Opuntia echios var. echios Howell	Baltra	Parque Eólico	clay	88	431.6	1559
2015-01-29	2202	groasis	3.5	good	arid	Opuntia echios var. echios Howell	Baltra	Parque Eólico	clay	89	431.6	0
2015-02-23	2202	groasis	3.5	good	arid	Opuntia echios var. echios Howell	Baltra	Parque Eólico	clay	89	431.6	25
2015-03-17	2202	groasis	3.5	good	arid	Opuntia echios var. echios Howell	Baltra	Parque Eólico	clay	89	431.6	47
2015-04-10	2202	groasis	3.5	good	arid	Opuntia echios var. echios Howell	Baltra	Parque Eólico	clay	89	431.6	71
2015-05-08	2202	groasis	4	good	arid	Opuntia echios var. echios Howell	Baltra	Parque Eólico	clay	89	431.6	99
2015-06-03	2202	groasis	4	good	arid	Opuntia echios var. echios Howell	Baltra	Parque Eólico	clay	89	431.6	125
2015-07-09	2202	groasis	4	good	arid	Opuntia echios var. echios Howell	Baltra	Parque Eólico	clay	89	431.6	161
2015-08-25	2202	groasis	4	good	arid	Opuntia echios var. echios Howell	Baltra	Parque Eólico	clay	89	431.6	208
2015-09-17	2202	groasis	4	good	arid	Opuntia echios var. echios Howell	Baltra	Parque Eólico	clay	89	431.6	231
2016-03-08	2202	groasis	4.5	good	arid	Opuntia echios var. echios Howell	Baltra	Parque Eólico	clay	89	431.6	404
2016-05-12	2202	groasis	5.5	good	arid	Opuntia echios var. echios Howell	Baltra	Parque Eólico	clay	89	431.6	469
2016-06-16	2202	groasis	6	good	arid	Opuntia echios var. echios Howell	Baltra	Parque Eólico	clay	89	431.6	504
2016-08-16	2202	groasis	6.7	good	arid	Opuntia echios var. echios Howell	Baltra	Parque Eólico	clay	89	431.6	565
2016-11-25	2202	groasis	7.3	good	arid	Opuntia echios var. echios Howell	Baltra	Parque Eólico	clay	89	431.6	666
2017-01-31	2202	groasis	7.3	good	arid	Opuntia echios var. echios Howell	Baltra	Parque Eólico	clay	89	431.6	733
2017-06-15	2202	groasis	7.3	good	arid	Opuntia echios var. echios Howell	Baltra	Parque Eólico	clay	89	431.6	868
2018-01-31	2202	groasis	7.3	dead	arid	Opuntia echios var. echios Howell	Baltra	Parque Eólico	clay	89	431.6	1098
2015-01-29	2203	groasis	9	good	arid	Opuntia echios var. echios Howell	Baltra	Parque Eólico	clay	90	431.6	0
2015-02-23	2203	groasis	10	good	arid	Opuntia echios var. echios Howell	Baltra	Parque Eólico	clay	90	431.6	25
2015-03-17	2203	groasis	11	good	arid	Opuntia echios var. echios Howell	Baltra	Parque Eólico	clay	90	431.6	47
2015-04-10	2203	groasis	11	good	arid	Opuntia echios var. echios Howell	Baltra	Parque Eólico	clay	90	431.6	71
2015-05-08	2203	groasis	11	good	arid	Opuntia echios var. echios Howell	Baltra	Parque Eólico	clay	90	431.6	99
2015-06-03	2203	groasis	11	good	arid	Opuntia echios var. echios Howell	Baltra	Parque Eólico	clay	90	431.6	125
2015-07-09	2203	groasis	11	good	arid	Opuntia echios var. echios Howell	Baltra	Parque Eólico	clay	90	431.6	161
2015-08-25	2203	groasis	11.5	good	arid	Opuntia echios var. echios Howell	Baltra	Parque Eólico	clay	90	431.6	208
2015-09-17	2203	groasis	11.5	good	arid	Opuntia echios var. echios Howell	Baltra	Parque Eólico	clay	90	431.6	231
2016-03-08	2203	groasis	17.5	good	arid	Opuntia echios var. echios Howell	Baltra	Parque Eólico	clay	90	431.6	404
2016-05-12	2203	groasis	17.5	good	arid	Opuntia echios var. echios Howell	Baltra	Parque Eólico	clay	90	431.6	469
2016-06-16	2203	groasis	18	good	arid	Opuntia echios var. echios Howell	Baltra	Parque Eólico	clay	90	431.6	504
2016-08-16	2203	groasis	23	good	arid	Opuntia echios var. echios Howell	Baltra	Parque Eólico	clay	90	431.6	565
2016-11-25	2203	groasis	30	good	arid	Opuntia echios var. echios Howell	Baltra	Parque Eólico	clay	90	431.6	666
2017-01-31	2203	groasis	31	good	arid	Opuntia echios var. echios Howell	Baltra	Parque Eólico	clay	90	431.6	733
2017-06-15	2203	groasis	31	good	arid	Opuntia echios var. echios Howell	Baltra	Parque Eólico	clay	90	431.6	868
2018-01-22	2203	groasis	31.5	good	arid	Opuntia echios var. echios Howell	Baltra	Parque Eólico	clay	90	431.6	1089
2018-07-15	2203	groasis	31.5	dead	arid	Opuntia echios var. echios Howell	Baltra	Parque Eólico	clay	90	431.6	1263
2015-01-29	2204	groasis	5.5	good	arid	Opuntia echios var. echios Howell	Baltra	Parque Eólico	clay	90	431.6	0
2015-02-23	2204	groasis	5.5	good	arid	Opuntia echios var. echios Howell	Baltra	Parque Eólico	clay	90	431.6	25
2015-03-17	2204	groasis	5.5	good	arid	Opuntia echios var. echios Howell	Baltra	Parque Eólico	clay	90	431.6	47
2015-04-10	2204	groasis	10	good	arid	Opuntia echios var. echios Howell	Baltra	Parque Eólico	clay	90	431.6	71
2015-05-08	2204	groasis	10	good	arid	Opuntia echios var. echios Howell	Baltra	Parque Eólico	clay	90	431.6	99
2015-06-03	2204	groasis	10	good	arid	Opuntia echios var. echios Howell	Baltra	Parque Eólico	clay	90	431.6	125
2015-07-09	2204	groasis	10	good	arid	Opuntia echios var. echios Howell	Baltra	Parque Eólico	clay	90	431.6	161
2015-08-25	2204	groasis	10	good	arid	Opuntia echios var. echios Howell	Baltra	Parque Eólico	clay	90	431.6	208
2015-09-17	2204	groasis	10	good	arid	Opuntia echios var. echios Howell	Baltra	Parque Eólico	clay	90	431.6	231
2016-03-08	2204	groasis	18	good	arid	Opuntia echios var. echios Howell	Baltra	Parque Eólico	clay	90	431.6	404
2016-05-12	2204	groasis	18	good	arid	Opuntia echios var. echios Howell	Baltra	Parque Eólico	clay	90	431.6	469
2016-06-16	2204	groasis	18	good	arid	Opuntia echios var. echios Howell	Baltra	Parque Eólico	clay	90	431.6	504
2016-08-16	2204	groasis	22	good	arid	Opuntia echios var. echios Howell	Baltra	Parque Eólico	clay	90	431.6	565
2016-11-25	2204	groasis	22	good	arid	Opuntia echios var. echios Howell	Baltra	Parque Eólico	clay	90	431.6	666
2017-01-31	2204	groasis	22	good	arid	Opuntia echios var. echios Howell	Baltra	Parque Eólico	clay	90	431.6	733
2017-06-19	2204	groasis	33.5	good	arid	Opuntia echios var. echios Howell	Baltra	Parque Eólico	clay	90	431.6	872
2018-01-25	2204	groasis	34.5	good	arid	Opuntia echios var. echios Howell	Baltra	Parque Eólico	clay	90	431.6	1092
2018-07-15	2204	groasis	35	good	arid	Opuntia echios var. echios Howell	Baltra	Parque Eólico	clay	90	431.6	1263
2019-01-11	2204	groasis	NA	good	arid	Opuntia echios var. echios Howell	Baltra	Parque Eólico	clay	90	431.6	1443
2019-05-07	2204	groasis	NA	good	arid	Opuntia echios var. echios Howell	Baltra	Parque Eólico	clay	90	431.6	1559
2015-01-29	2311	control	2	good	arid	Opuntia echios var. echios Howell	Baltra	Parque Eólico	clay	89.89	431.6	0
2015-02-23	2311	control	2	good	arid	Opuntia echios var. echios Howell	Baltra	Parque Eólico	clay	89.89	431.6	25
2015-03-17	2311	control	3	good	arid	Opuntia echios var. echios Howell	Baltra	Parque Eólico	clay	89.89	431.6	47
2015-04-10	2311	control	3	good	arid	Opuntia echios var. echios Howell	Baltra	Parque Eólico	clay	89.89	431.6	71
2015-05-08	2311	control	4	good	arid	Opuntia echios var. echios Howell	Baltra	Parque Eólico	clay	89.89	431.6	99
2015-06-03	2311	control	4	good	arid	Opuntia echios var. echios Howell	Baltra	Parque Eólico	clay	89.89	431.6	125
2015-07-09	2311	control	5	good	arid	Opuntia echios var. echios Howell	Baltra	Parque Eólico	clay	89.89	431.6	161
2015-08-26	2311	control	5	bad	arid	Opuntia echios var. echios Howell	Baltra	Parque Eólico	clay	89.89	431.6	209
2015-09-17	2311	control	6	good	arid	Opuntia echios var. echios Howell	Baltra	Parque Eólico	clay	89.89	431.6	231
2016-01-14	2311	control	6	good	arid	Opuntia echios var. echios Howell	Baltra	Parque Eólico	clay	89.89	431.6	350
2016-03-08	2311	control	7	good	arid	Opuntia echios var. echios Howell	Baltra	Parque Eólico	clay	89.89	431.6	404
2016-05-12	2311	control	7	bad	arid	Opuntia echios var. echios Howell	Baltra	Parque Eólico	clay	89.89	431.6	469
2016-06-16	2311	control	7	normal	arid	Opuntia echios var. echios Howell	Baltra	Parque Eólico	clay	89.89	431.6	504
2017-02-01	2311	control	7.5	good	arid	Opuntia echios var. echios Howell	Baltra	Parque Eólico	clay	89.89	431.6	734
2017-06-19	2311	control	13	good	arid	Opuntia echios var. echios Howell	Baltra	Parque Eólico	clay	89.89	431.6	872
2018-01-25	2311	control	16	good	arid	Opuntia echios var. echios Howell	Baltra	Parque Eólico	clay	89.89	431.6	1092
2018-07-14	2311	control	17	good	arid	Opuntia echios var. echios Howell	Baltra	Parque Eólico	clay	89.89	431.6	1262
2019-01-10	2311	control	NA	good	arid	Opuntia echios var. echios Howell	Baltra	Parque Eólico	clay	89.89	431.6	1442
2015-01-29	2312	control	6	good	arid	Opuntia echios var. echios Howell	Baltra	Parque Eólico	clay	89.64	431.6	0
2015-02-23	2312	control	6	good	arid	Opuntia echios var. echios Howell	Baltra	Parque Eólico	clay	89.64	431.6	25
2015-03-17	2312	control	6	good	arid	Opuntia echios var. echios Howell	Baltra	Parque Eólico	clay	89.64	431.6	47
2015-04-10	2312	control	6.5	good	arid	Opuntia echios var. echios Howell	Baltra	Parque Eólico	clay	89.64	431.6	71
2015-05-08	2312	control	6.5	good	arid	Opuntia echios var. echios Howell	Baltra	Parque Eólico	clay	89.64	431.6	99
2015-06-03	2312	control	7	good	arid	Opuntia echios var. echios Howell	Baltra	Parque Eólico	clay	89.64	431.6	125
2015-07-09	2312	control	7	good	arid	Opuntia echios var. echios Howell	Baltra	Parque Eólico	clay	89.64	431.6	161
2015-08-26	2312	control	7	bad	arid	Opuntia echios var. echios Howell	Baltra	Parque Eólico	clay	89.64	431.6	209
2015-09-17	2312	control	7	good	arid	Opuntia echios var. echios Howell	Baltra	Parque Eólico	clay	89.64	431.6	231
2016-01-14	2312	control	7.5	good	arid	Opuntia echios var. echios Howell	Baltra	Parque Eólico	clay	89.64	431.6	350
2016-03-08	2312	control	8	good	arid	Opuntia echios var. echios Howell	Baltra	Parque Eólico	clay	89.64	431.6	404
2016-05-12	2312	control	8	good	arid	Opuntia echios var. echios Howell	Baltra	Parque Eólico	clay	89.64	431.6	469
2016-06-16	2312	control	8.5	good	arid	Opuntia echios var. echios Howell	Baltra	Parque Eólico	clay	89.64	431.6	504
2016-08-15	2312	control	9	good	arid	Opuntia echios var. echios Howell	Baltra	Parque Eólico	clay	89.64	431.6	564
2016-11-29	2312	control	9	good	arid	Opuntia echios var. echios Howell	Baltra	Parque Eólico	clay	89.64	431.6	670
2017-02-01	2312	control	9	normal	arid	Opuntia echios var. echios Howell	Baltra	Parque Eólico	clay	89.64	431.6	734
2017-06-19	2312	control	14	good	arid	Opuntia echios var. echios Howell	Baltra	Parque Eólico	clay	89.64	431.6	872
2018-01-25	2312	control	14	good	arid	Opuntia echios var. echios Howell	Baltra	Parque Eólico	clay	89.64	431.6	1092
2018-07-14	2312	control	15	good	arid	Opuntia echios var. echios Howell	Baltra	Parque Eólico	clay	89.64	431.6	1262
2019-01-10	2312	control	NA	normal	arid	Opuntia echios var. echios Howell	Baltra	Parque Eólico	clay	89.64	431.6	1442
2015-01-29	2313	control	5.5	good	arid	Opuntia echios var. echios Howell	Baltra	Parque Eólico	clay	90.33	431.6	0
2015-02-23	2313	control	5.5	bad	arid	Opuntia echios var. echios Howell	Baltra	Parque Eólico	clay	90.33	431.6	25
2015-03-17	2313	control	5.5	good	arid	Opuntia echios var. echios Howell	Baltra	Parque Eólico	clay	90.33	431.6	47
2015-04-10	2313	control	5.5	bad	arid	Opuntia echios var. echios Howell	Baltra	Parque Eólico	clay	90.33	431.6	71
2016-06-16	2313	control	6.5	good	arid	Opuntia echios var. echios Howell	Baltra	Parque Eólico	clay	90.33	431.6	504
2016-08-15	2313	control	8	good	arid	Opuntia echios var. echios Howell	Baltra	Parque Eólico	clay	90.33	431.6	564
2016-11-29	2313	control	9	normal	arid	Opuntia echios var. echios Howell	Baltra	Parque Eólico	clay	90.33	431.6	670
2017-02-01	2313	control	9	normal	arid	Opuntia echios var. echios Howell	Baltra	Parque Eólico	clay	90.33	431.6	734
2017-06-19	2313	control	9.5	good	arid	Opuntia echios var. echios Howell	Baltra	Parque Eólico	clay	90.33	431.6	872
2018-01-25	2313	control	10	good	arid	Opuntia echios var. echios Howell	Baltra	Parque Eólico	clay	90.33	431.6	1092
2018-07-14	2313	control	10.5	normal	arid	Opuntia echios var. echios Howell	Baltra	Parque Eólico	clay	90.33	431.6	1262
2019-01-10	2313	control	NA	normal	arid	Opuntia echios var. echios Howell	Baltra	Parque Eólico	clay	90.33	431.6	1442
2015-01-29	2314	control	4.5	good	arid	Opuntia echios var. echios Howell	Baltra	Parque Eólico	clay	90.25	431.6	0
2015-02-23	2314	control	4.5	good	arid	Opuntia echios var. echios Howell	Baltra	Parque Eólico	clay	90.25	431.6	25
2015-03-17	2314	control	4.5	good	arid	Opuntia echios var. echios Howell	Baltra	Parque Eólico	clay	90.25	431.6	47
2015-04-10	2314	control	6.5	good	arid	Opuntia echios var. echios Howell	Baltra	Parque Eólico	clay	90.25	431.6	71
2015-05-08	2314	control	7	good	arid	Opuntia echios var. echios Howell	Baltra	Parque Eólico	clay	90.25	431.6	99
2015-07-09	2314	control	7	good	arid	Opuntia echios var. echios Howell	Baltra	Parque Eólico	clay	90.25	431.6	161
2015-08-26	2314	control	7	bad	arid	Opuntia echios var. echios Howell	Baltra	Parque Eólico	clay	90.25	431.6	209
2015-09-17	2314	control	7	good	arid	Opuntia echios var. echios Howell	Baltra	Parque Eólico	clay	90.25	431.6	231
2016-01-14	2314	control	8	good	arid	Opuntia echios var. echios Howell	Baltra	Parque Eólico	clay	90.25	431.6	350
2016-03-08	2314	control	8	good	arid	Opuntia echios var. echios Howell	Baltra	Parque Eólico	clay	90.25	431.6	404
2016-05-12	2314	control	8	good	arid	Opuntia echios var. echios Howell	Baltra	Parque Eólico	clay	90.25	431.6	469
2016-06-16	2314	control	8	good	arid	Opuntia echios var. echios Howell	Baltra	Parque Eólico	clay	90.25	431.6	504
2016-08-15	2314	control	9	good	arid	Opuntia echios var. echios Howell	Baltra	Parque Eólico	clay	90.25	431.6	564
2016-11-29	2314	control	9	good	arid	Opuntia echios var. echios Howell	Baltra	Parque Eólico	clay	90.25	431.6	670
2017-02-01	2314	control	9	good	arid	Opuntia echios var. echios Howell	Baltra	Parque Eólico	clay	90.25	431.6	734
2017-06-19	2314	control	11	good	arid	Opuntia echios var. echios Howell	Baltra	Parque Eólico	clay	90.25	431.6	872
2018-01-25	2314	control	12	good	arid	Opuntia echios var. echios Howell	Baltra	Parque Eólico	clay	90.25	431.6	1092
2018-07-14	2314	control	13	good	arid	Opuntia echios var. echios Howell	Baltra	Parque Eólico	clay	90.25	431.6	1262
2019-01-10	2314	control	NA	normal	arid	Opuntia echios var. echios Howell	Baltra	Parque Eólico	clay	90.25	431.6	1442
2015-01-29	2315	control	6.5	good	arid	Opuntia echios var. echios Howell	Baltra	Parque Eólico	clay	91.41	431.6	0
2015-02-23	2315	control	6.5	bad	arid	Opuntia echios var. echios Howell	Baltra	Parque Eólico	clay	91.41	431.6	25
2015-03-17	2315	control	6.5	good	arid	Opuntia echios var. echios Howell	Baltra	Parque Eólico	clay	91.41	431.6	47
2015-04-10	2315	control	6.5	good	arid	Opuntia echios var. echios Howell	Baltra	Parque Eólico	clay	91.41	431.6	71
2015-05-08	2315	control	7	good	arid	Opuntia echios var. echios Howell	Baltra	Parque Eólico	clay	91.41	431.6	99
2015-06-03	2315	control	7	good	arid	Opuntia echios var. echios Howell	Baltra	Parque Eólico	clay	91.41	431.6	125
2015-07-09	2315	control	7	good	arid	Opuntia echios var. echios Howell	Baltra	Parque Eólico	clay	91.41	431.6	161
2015-08-26	2315	control	7	bad	arid	Opuntia echios var. echios Howell	Baltra	Parque Eólico	clay	91.41	431.6	209
2015-09-17	2315	control	7	good	arid	Opuntia echios var. echios Howell	Baltra	Parque Eólico	clay	91.41	431.6	231
2016-01-14	2315	control	8	good	arid	Opuntia echios var. echios Howell	Baltra	Parque Eólico	clay	91.41	431.6	350
2016-03-08	2315	control	9	good	arid	Opuntia echios var. echios Howell	Baltra	Parque Eólico	clay	91.41	431.6	404
2016-05-12	2315	control	10	good	arid	Opuntia echios var. echios Howell	Baltra	Parque Eólico	clay	91.41	431.6	469
2016-06-16	2315	control	12	good	arid	Opuntia echios var. echios Howell	Baltra	Parque Eólico	clay	91.41	431.6	504
2016-08-15	2315	control	13	good	arid	Opuntia echios var. echios Howell	Baltra	Parque Eólico	clay	91.41	431.6	564
2016-11-29	2315	control	13	good	arid	Opuntia echios var. echios Howell	Baltra	Parque Eólico	clay	91.41	431.6	670
2017-02-01	2315	control	13	good	arid	Opuntia echios var. echios Howell	Baltra	Parque Eólico	clay	91.41	431.6	734
2017-06-19	2315	control	16	good	arid	Opuntia echios var. echios Howell	Baltra	Parque Eólico	clay	91.41	431.6	872
2018-01-25	2315	control	16	good	arid	Opuntia echios var. echios Howell	Baltra	Parque Eólico	clay	91.41	431.6	1092
2018-07-14	2315	control	18	good	arid	Opuntia echios var. echios Howell	Baltra	Parque Eólico	clay	91.41	431.6	1262
2019-01-10	2315	control	NA	normal	arid	Opuntia echios var. echios Howell	Baltra	Parque Eólico	clay	91.41	431.6	1442
2015-01-29	2316	control	5	good	arid	Opuntia echios var. echios Howell	Baltra	Parque Eólico	clay	90.33	431.6	0
2015-02-23	2316	control	5	bad	arid	Opuntia echios var. echios Howell	Baltra	Parque Eólico	clay	90.33	431.6	25
2015-03-17	2316	control	5	good	arid	Opuntia echios var. echios Howell	Baltra	Parque Eólico	clay	90.33	431.6	47
2015-04-10	2316	control	6	good	arid	Opuntia echios var. echios Howell	Baltra	Parque Eólico	clay	90.33	431.6	71
2015-05-08	2316	control	7.5	good	arid	Opuntia echios var. echios Howell	Baltra	Parque Eólico	clay	90.33	431.6	99
2015-06-03	2316	control	7.5	good	arid	Opuntia echios var. echios Howell	Baltra	Parque Eólico	clay	90.33	431.6	125
2015-07-09	2316	control	12	good	arid	Opuntia echios var. echios Howell	Baltra	Parque Eólico	clay	90.33	431.6	161
2015-08-26	2316	control	12	bad	arid	Opuntia echios var. echios Howell	Baltra	Parque Eólico	clay	90.33	431.6	209
2015-09-17	2316	control	12	good	arid	Opuntia echios var. echios Howell	Baltra	Parque Eólico	clay	90.33	431.6	231
2016-01-14	2316	control	15	good	arid	Opuntia echios var. echios Howell	Baltra	Parque Eólico	clay	90.33	431.6	350
2016-03-08	2316	control	15	good	arid	Opuntia echios var. echios Howell	Baltra	Parque Eólico	clay	90.33	431.6	404
2016-05-12	2316	control	15	good	arid	Opuntia echios var. echios Howell	Baltra	Parque Eólico	clay	90.33	431.6	469
2016-06-16	2316	control	15	good	arid	Opuntia echios var. echios Howell	Baltra	Parque Eólico	clay	90.33	431.6	504
2016-08-15	2316	control	17	good	arid	Opuntia echios var. echios Howell	Baltra	Parque Eólico	clay	90.33	431.6	564
2017-02-01	2316	control	18	good	arid	Opuntia echios var. echios Howell	Baltra	Parque Eólico	clay	90.33	431.6	734
2017-06-19	2316	control	28	good	arid	Opuntia echios var. echios Howell	Baltra	Parque Eólico	clay	90.33	431.6	872
2018-01-25	2316	control	28	good	arid	Opuntia echios var. echios Howell	Baltra	Parque Eólico	clay	90.33	431.6	1092
2018-07-14	2316	control	29	good	arid	Opuntia echios var. echios Howell	Baltra	Parque Eólico	clay	90.33	431.6	1262
2019-01-10	2316	control	NA	normal	arid	Opuntia echios var. echios Howell	Baltra	Parque Eólico	clay	90.33	431.6	1442
2015-01-29	2317	control	5	good	arid	Opuntia echios var. echios Howell	Baltra	Parque Eólico	clay	90.7	431.6	0
2015-02-23	2317	control	5	bad	arid	Opuntia echios var. echios Howell	Baltra	Parque Eólico	clay	90.7	431.6	25
2015-03-17	2317	control	5	bad	arid	Opuntia echios var. echios Howell	Baltra	Parque Eólico	clay	90.7	431.6	47
2015-04-10	2317	control	6	bad	arid	Opuntia echios var. echios Howell	Baltra	Parque Eólico	clay	90.7	431.6	71
2015-05-08	2317	control	6	good	arid	Opuntia echios var. echios Howell	Baltra	Parque Eólico	clay	90.7	431.6	99
2015-06-03	2317	control	6	good	arid	Opuntia echios var. echios Howell	Baltra	Parque Eólico	clay	90.7	431.6	125
2015-07-09	2317	control	7	good	arid	Opuntia echios var. echios Howell	Baltra	Parque Eólico	clay	90.7	431.6	161
2015-08-14	2317	control	7	bad	arid	Opuntia echios var. echios Howell	Baltra	Parque Eólico	clay	90.7	431.6	197
2015-09-17	2317	control	8	good	arid	Opuntia echios var. echios Howell	Baltra	Parque Eólico	clay	90.7	431.6	231
2016-01-14	2317	control	8	good	arid	Opuntia echios var. echios Howell	Baltra	Parque Eólico	clay	90.7	431.6	350
2016-03-08	2317	control	9	good	arid	Opuntia echios var. echios Howell	Baltra	Parque Eólico	clay	90.7	431.6	404
2016-05-12	2317	control	9	good	arid	Opuntia echios var. echios Howell	Baltra	Parque Eólico	clay	90.7	431.6	469
2016-06-16	2317	control	10	good	arid	Opuntia echios var. echios Howell	Baltra	Parque Eólico	clay	90.7	431.6	504
2017-02-01	2317	control	11	good	arid	Opuntia echios var. echios Howell	Baltra	Parque Eólico	clay	90.7	431.6	734
2017-06-19	2317	control	16	good	arid	Opuntia echios var. echios Howell	Baltra	Parque Eólico	clay	90.7	431.6	872
2018-01-25	2317	control	17	good	arid	Opuntia echios var. echios Howell	Baltra	Parque Eólico	clay	90.7	431.6	1092
2018-07-14	2317	control	18	good	arid	Opuntia echios var. echios Howell	Baltra	Parque Eólico	clay	90.7	431.6	1262
2019-01-10	2317	control	NA	good	arid	Opuntia echios var. echios Howell	Baltra	Parque Eólico	clay	90.7	431.6	1442
2015-01-29	2318	control	4	good	arid	Opuntia echios var. echios Howell	Baltra	Parque Eólico	clay	90.83	431.6	0
2015-02-23	2318	control	4	bad	arid	Opuntia echios var. echios Howell	Baltra	Parque Eólico	clay	90.83	431.6	25
2015-03-17	2318	control	5	good	arid	Opuntia echios var. echios Howell	Baltra	Parque Eólico	clay	90.83	431.6	47
2015-04-10	2318	control	5	good	arid	Opuntia echios var. echios Howell	Baltra	Parque Eólico	clay	90.83	431.6	71
2015-05-08	2318	control	5	good	arid	Opuntia echios var. echios Howell	Baltra	Parque Eólico	clay	90.83	431.6	99
2015-06-03	2318	control	5	good	arid	Opuntia echios var. echios Howell	Baltra	Parque Eólico	clay	90.83	431.6	125
2015-07-09	2318	control	6	bad	arid	Opuntia echios var. echios Howell	Baltra	Parque Eólico	clay	90.83	431.6	161
2015-08-26	2318	control	6	normal	arid	Opuntia echios var. echios Howell	Baltra	Parque Eólico	clay	90.83	431.6	209
2015-09-17	2318	control	6	good	arid	Opuntia echios var. echios Howell	Baltra	Parque Eólico	clay	90.83	431.6	231
2016-01-14	2318	control	6	good	arid	Opuntia echios var. echios Howell	Baltra	Parque Eólico	clay	90.83	431.6	350
2016-03-08	2318	control	7	good	arid	Opuntia echios var. echios Howell	Baltra	Parque Eólico	clay	90.83	431.6	404
2016-05-12	2318	control	7	good	arid	Opuntia echios var. echios Howell	Baltra	Parque Eólico	clay	90.83	431.6	469
2016-06-16	2318	control	7	bad	arid	Opuntia echios var. echios Howell	Baltra	Parque Eólico	clay	90.83	431.6	504
2016-08-15	2318	control	8	good	arid	Opuntia echios var. echios Howell	Baltra	Parque Eólico	clay	90.83	431.6	564
2017-02-01	2318	control	8	good	arid	Opuntia echios var. echios Howell	Baltra	Parque Eólico	clay	90.83	431.6	734
2017-07-07	2318	control	9.81	good	arid	Opuntia echios var. echios Howell	Baltra	Parque Eólico	clay	90.83	431.6	890
2018-01-25	2318	control	10	bad	arid	Opuntia echios var. echios Howell	Baltra	Parque Eólico	clay	90.83	431.6	1092
2018-07-15	2318	control	11	good	arid	Opuntia echios var. echios Howell	Baltra	Parque Eólico	clay	90.83	431.6	1263
2019-01-10	2318	control	NA	normal	arid	Opuntia echios var. echios Howell	Baltra	Parque Eólico	clay	90.83	431.6	1442
2015-01-30	2323	groasis	8	good	arid	Opuntia echios var. echios Howell	Baltra	Antiguo basurero	rockyclay	52.35	431.6	0
2015-02-24	2323	groasis	9	good	arid	Opuntia echios var. echios Howell	Baltra	Antiguo basurero	rockyclay	52.35	431.6	25
2015-03-17	2323	groasis	10	good	arid	Opuntia echios var. echios Howell	Baltra	Antiguo basurero	rockyclay	52.35	431.6	46
[truncated: 8,763 more rows]
